# Supplementary material for: NQO1 protects obese mice through improvements in glucose and lipid metabolism
Source: NPJ Aging Mech Dis. 2020 Nov 19;6:13. doi: 10.1038/s41514-020-00051-6 (PMC7678866; doi:10.1038/s41514-020-00051-6)
Supplement: Supplementary file 4 — Table S1_metabolomics [file 41514_2020_51_MOESM4_ESM.xlsx]

## Sheet: Shared Heat maps_ALL organs
Supplementary Table 1. List of shared and genotype-specific metabolites differentially impacted by HFD vs. SD in liver, serum, skeletal muscle, and visceral adipose tissue of WT littermates and NQO1-Tg (TG) mice.
LIVER: HFD/SD										SERUM: HFD/SD										Skeletal Muscle: HFD/SD										vFAT: HFD/SD
	Fold change				FC			FC			Fold change				FC			FC			Fold change				FC			FC			Fold change				FC			FC
Metabolite	WT	TG		Metabolite	WT		Metabolite	TG		Metabolite	WT	TG		Metabolite	WT		Metabolite	TG		Metabolite	WT	TG		Metabolite	WT		Metabolite	TG		Metabolite	WT	TG		Metabolite	WT		Metabolite	TG
diacylglycerol 120/181, 140/161, 160/141 2	14.352	18.901		7-hydroxycholesterol alpha or beta	3.0681		prostaglandin F2alpha	5.9372		3-hydroxyoctanoate	120.07	102.56		genistein	3.9722		3-phosphoglycerate	10.165		2-myristoylglycerol 140	25.997	24.952		2-phosphoglycerate	3.6809		gamma-glutamylglycine	2.8449		diacylglycerol 120/181, 140/161, 160/141 2	152.91	92.308		decanoylcarnitine C10	18.318		dopamine	80.699
laurate 120	16.834	17.357		glycocholate	2.828		nicotinate ribonucleoside	5.2917		4-ethylphenyl sulfate	181.02	70.406		daidzein 7-O-glucuronide	3.9293		S-methylcysteine	3.6725		CoA	17.173	17.416		argininosuccinate	3.3618		myristoylcarnitine C14	2.6446		myristate 140	31.243	44.247		myristoylcarnitine C14	8.7737		noradrenaline	40.045
3-hydroxylaurate	6.4634	13.549		6-oxolithocholate	2.5707		2-aminoadipate	4.0693		3-hydroxylaurate	27.204	28.36		daidzein	3.7902		N-octanoylglycine	3.5699		diacylglycerol 140/181, 160/161 1	10.456	9.6825		3'-dephospho-CoA-glutathione	3.3612		decanoylcarnitine C10	2.6358		ceramide d181/140, d161/160	9.7662	16.526		octanoylcarnitine C8	8.2927		quinate	2.9688
1-myristoyl-2-palmitoyl-GPC 140/160	5.989	7.9032		nisinate 246n3	2.331		gluconate	2.9917		sebacate C10-DC	35.715	25.338		daidzein sulfate 2	3.681		corticosterone	3.0445		3-hydroxybutyrate BHBA	7.322	9.0805		1-oleoyl-GPS 181	3.1956		5-hydroxyindoleacetate	2.3749		myristoyl-linoleoyl-glycerol 140/182 2	8.7797	11.305		stearoyl-arachidonoyl-glycerol 180/204 1	5.0253		branched-chain, straight-chain, or cyclopropyl 101 fatty acid 1	2.903
dodecanedioate C12	2.5081	6.8859		docosatrienoate 223n3	2.1904		betaine aldehyde	2.6644		laurate 120	34.432	21.06		4-ethylphenol glucuronide	3.1347		trans-urocanate	2.5938		1-myristoyl-2-palmitoyl-GPC 140/160	7.5841	7.3434		homoarginine	2.6774		5-dodecenoylcarnitine C121	2.2333		diacylglycerol 140/181, 160/161 2	10.309	11.259		stearoylcarnitine C18	5.0147		3-hydroxyhexanoylcarnitine 2	2.1126
3-hydroxydodecanedioate	3.6451	6.097		5-aminovalerate	2.1343		picolinate	2.6032		3-hydroxybutyrate BHBA	11.37	15.69		nonadecanedioate C19-DC	3.0952		cinnamoylglycine	2.3232		hexadecasphingosine d161	3.315	5.8681		lignoceroylcarnitine C24	2.2621		creatine phosphate	2.1984		caprate 100	6.1609	6.6241		maltotetraose	4.4291		N-acetylglycine	1.8162
1-myristoyl-2-arachidonoyl-GPC 140/204	3.6666	5.5987		docosapentaenoate DPA 225n3	2.134		erythritol	2.5211		2-phosphoglycerate	18.909	12.596		2-oxoadipate	2.9894		gluconate	1.8777		4-ethylphenyl sulfate	5.1066	5.1513		gamma-glutamyltyrosine	2.2543		4-hydroxybutyrate GHB	2.1958		alpha-ketoglutarate	6.5656	6.5597		4-ethylphenyl sulfate	4.169		1-arachidonoyl-GPE 204n6	1.7917
3-hydroxydecanoylcarnitine	3.6726	5.5633		cytosine	2.1025		ribulonate/xylulonate/lyxonate	2.417		3-hydroxymyristate	14.115	10.15		genistein glucuronide	2.9336		isocaproylglycine	1.7447		laurylcarnitine C12	4.306	4.827		uridine 5'-diphosphate UDP	2.207		docosapentaenoylcarnitine C225n6	2.0902		2-hydroxyglutarate	4.1636	6.1758		palmitoyl-arachidonoyl-glycerol 160/204 1	3.973		thiamin Vitamin B1	1.7586
N-myristoyl-sphingosine d181/140	4.6417	5.0577		CoA-glutathione	2.069		N6-succinyladenosine	2.4032		tetradecanedioate C14	9.3848	9.0936		oleoyl-oleoyl-glycerol 181/181 2	2.457		ophthalmate	1.728		N-delta-acetylornithine	4.444	4.7767		behenoyl sphingomyelin d181/220	2.176		N-ADP-ribosyl-arginine 2	2.0357		3-hydroxybutyrate BHBA	3.9383	4.4384		mead acid 203n9	3.5378		xanthine	1.7568
daidzein sulfate 1	3.7802	4.7094		docosahexaenoate DHA 226n3	2.0656		2'-O-methyluridine	2.3629		caprate 100	17.356	8.8496		hydantoin-5-propionate	2.3922		phosphate	1.6741		myristoyl-linoleoyl-glycerol 140/182 2	4.1809	3.8468		palmitoyl-myristoyl-glycerol 160/140 2	2.1488		3-hydroxypalmitoylcarnitine	1.9671		3-hydroxyoctanoate	4.2668	4.1778		2-arachidonoylglycerol 204	3.4819		ribose	1.7534
sphingomyelin d180/180, d190/170	2.1576	4.243		3-ureidopropionate	2.0638		2-palmitoleoyl-GPC 161	2.3092		decanoylcarnitine C10	7.5645	8.5862		1-stearoyl-2-oleoyl-GPE 180/181	2.3114		histamine	1.611		3-hydroxyhexanoylcarnitine 2	3.8448	3.6144		adenylosuccinate	2.0593		cysteine-glutathione disulfide	1.9576		laurylcarnitine C12	35.353	4.1324		N-acetyl-aspartyl-glutamate NAAG	3.4394		oxalate ethanedioate	1.6576
daidzein	2.7711	4.1752		UMP	2.0347		N-formylphenylalanine	2.2714		dodecanedioate C12	17.199	8.4116		mevalonolactone	2.254		1-palmitoyl-2-linoleoyl-GPI 160/182	1.5804		3-hydroxylaurate	3.7824	3.61		3'-dephospho-acetyl-CoA	2.0581		UDP-glucose	1.7442		1-myristoyl-2-arachidonoyl-GPC 140/204	12.45	4.0873		adenosine 5'-diphosphoribose ADP-ribose	3.1767		2-stearoyl-GPE 180	1.6451
riboflavin Vitamin B2	3.4122	3.8112		adrenate 224n6	2.0314		arabonate/xylonate	2.2649		genistein sulfate	10.267	7.9758		taurochenodeoxycholate	2.19		1-arachidonoyl-GPA 204	1.5617		myristate 140	3.2947	3.2877		formiminoglutamate	2.0557		N-ADP-ribosyl-arginine 1	1.7312		5-dodecenoate 121n7	2.5359	4.073		oleoyl-arachidonoyl-glycerol 181/204 1	3.0947		isovalerylglycine	1.6075
N-stearoyl-sphinganine d180/180	2.002	3.6646		suberoylcarnitine C8-DC	2.0071		myristoyl dihydrosphingomyelin d180/140	2.2525		6-phosphogluconate	8.2041	7.8729		formiminoglutamate	2.1886		1-stearoyl-GPI 180	1.5309		diacylglycerol 140/181, 160/161 2	3.1242	3.2276		diacylglycerol 120/181, 140/161, 160/141 1	2.0284		stearoylcarnitine C18	1.7152		dodecanedioate C12	2.4205	3.9335		2-hydroxyadipate	3.0295		1-stearoyl-GPE 180	1.5731
sphingomyelin d181/140, d161/160	2.7054	3.4775		2-palmitoleoylglycerol 161	1.854		nicotinamide N-oxide	2.0856		laurylcarnitine C12	13.509	7.576		palmitoyl-arachidonoyl-glycerol 160/204 2	2.1818		mannose	1.5231		1,2-dipalmitoyl-GPE 160/160	2.5162	3.0395		palmitoylcholine	1.984		palmitoleoyl ethanolamide	1.6775		myristoleate 141n5	5.0259	3.8439		1-carboxyethylisoleucine	2.9159		leucylglycine	1.5399
glycitein	2.5217	3.421		S-lactoylglutathione	1.8452		ribitol	2.0542		myristoylcarnitine C14	7.5756	7.1743		1-stearoyl-2-linoleoyl-GPE 180/182	2.1762		pimeloylcarnitine/3-methyladipoylcarnitine C7-DC	1.522		sphingomyelin d181/140, d161/160	1.6462	3.0008		3-ureidopropionate	1.957		taurocholate	1.6629		laurate 120	16.915	3.7443		oleoyl-arachidonoyl-glycerol 181/204 2	2.9092		S-3-hydroxybutyrylcarnitine	1.5298
propionylglycine C3	1.7238	3.2407		N-acetyl-glucosamine 1-phosphate	1.8417		N-acetylvaline	2.0465		3-hydroxysebacate	6.9028	6.9524		N-palmitoyl-sphingosine d181/160	2.1517		histidine betaine hercynine	1.511		laurate 120	5.3955	2.8672		gamma-glutamylglutamine	1.9456		gulonate	1.6336		sebacate C10-DC	3.6729	3.7216		hexanoylcarnitine C6	2.7648		1-stearoyl-2-arachidonoyl-GPE 180/204	1.5247
UDP-galactose	6.4377	3.2111		indoleacetate	1.8044		arachidonoyl ethanolamide	2.0036		stearoylcholine	8.7779	6.6398		N-delta-acetylornithine	2.1412		indolelactate	0.66564		3-hydroxyhexanoate	2.8368	2.8301		behenoylcarnitine C22	1.9426		myristoleoylcarnitine C141	1.5971		tetradecanedioate C14	2.2759	3.2778		3-methyl-2-oxobutyrate	2.7409		N-glycolylneuraminate	1.5168
equol sulfate	5.0747	3.082		4-cholesten-3-one	1.8015		N-acetylglycine	2.0022		sphingomyelin d181/140, d161/160	7.3619	6.6276		hexadecanedioate C16	2.1387		palmitoyl-linoleoyl-glycerol 160/182 1	0.66101		1-stearoyl-2-arachidonoyl-GPE 180/204	2.92	2.7857		deoxycholate	1.8765		sphingomyelin d181/201, d182/200	1.5515		R-3-hydroxybutyrylcarnitine	3.8729	3.0381		7-hydroxycholesterol alpha or beta	2.7085		N-acetylputrescine	1.5152
caprate 100	2.4497	2.9712		inositol 1-phosphate I1P	1.737		propionylcarnitine C3	1.9842		N-palmitoyl-sphinganine d180/160	8.3269	6.5651		N6-formyllysine	2.1256		1-1-enyl-stearoyl-2-oleoyl-GPE P-180/181	0.65993		3-hydroxyoctanoate	3.2564	2.7082		valylleucine	1.8478		glutamate	1.5418		2-myristoylglycerol 140	10.691	3.0336		gamma-glutamylserine	2.5682		succinylcarnitine C4	0.66567
glucuronate 1-phosphate	2.47	2.9382		pimelate C7-DC	1.7288		nicotinic acid mononucleotide NaMN	1.9711		arachidonoylcholine	4.7964	6.442		trigonelline N'-methylnicotinate	2.1189		1-carboxyethylleucine	0.65939		ceramide d181/140, d161/160	4.91	2.6628		p-cresol glucuronide	1.7906		1-linoleoyl-GPE 182	1.5323		diacylglycerol 140/181, 160/161 1	4.2815	2.9614		3-decenoylcarnitine	2.5598		3-amino-2-piperidone	0.65724
myristate 140	4.7214	2.8773		p-cresol glucuronide	1.7254		sphingomyelin d182/210, d162/230	1.9287		1-myristoyl-2-palmitoyl-GPC 140/160	9.9566	6.2683		N1-Methyl-2-pyridone-5-carboxamide	2.0794		4-guanidinobutanoate	0.65801		CoA-glutathione	1.6986	2.6558		aconitate cis or trans	1.7764		tiglyl carnitine C5	0.66583		sphingomyelin d181/140, d161/160	1.5035	2.7679		2-oxoadipate	2.5226		urea	0.65226
hypotaurine	1.7679	2.8572		hyocholate	1.7095		valerylglycine C5	1.9243		N-palmitoyl-phytosphingosine t180/160	5.919	5.1556		argininate	2.0755		N-acetylisoleucine	0.6461		1-arachidonoyl-GPE 204n6	2.5747	2.6529		N1-Methyl-4-pyridone-3-carboxamide	1.7738		maltotriose	0.65881		5-hydroxyindoleacetate	2.4573	2.7488		1-palmitoyl-2-palmitoleoyl-GPC 160/161	2.4842		1-stearoyl-2-linoleoyl-GPS 180/182	0.64887
5-HETE	1.9594	2.8389		N-oleoyltaurine	1.7079		N-behenoyl-sphingadienine d182/220	1.9104		p-cresol glucuronide	3.8294	4.9213		N-stearoyltaurine	2.0106		oleoylcarnitine C18	0.64222		glycerol 3-phosphate	4.5963	2.6421		S-1,2-dicarboxyethylglutathione	1.7607		1-docosahexaenoylglycerol 226	0.65847		3-methyl-2-oxovalerate	2.9933	2.6997		N-acetylglucosamine 6-phosphate	2.2965		1-oleoyl-2-linoleoyl-GPC 181/182	0.64537
mannitol/sorbitol	0.63234	2.7956		N-methyl-GABA	1.6786		4-hydroxyglutamate	1.8996		diacylglycerol 140/181, 160/161 2	7.9255	4.7698		adenine	1.9725		dihydrobiopterin	0.64138		caprate 100	3.2685	2.5889		N-acetyl-glucosamine 1-phosphate	1.7489		10-nonadecenoate 191n9	0.65693		glutamate	1.8575	2.5756		3-hydroxydecanoylcarnitine	2.2623		3-ureidoisobutyrate	0.64488
12-HHTrE	1.5899	2.7725		adipoylcarnitine C6-DC	1.6744		histidine betaine hercynine	1.8765		butyrylglycine C4	5.7764	4.4151		3-ureidoisobutyrate	1.9143		N-acetyltyrosine	0.63223		dodecanedioate C12	1.5298	2.5848		myristoyl dihydrosphingomyelin d180/140	1.7212		1-1-enyl-palmitoyl-2-palmitoyl-GPC P-160/160	0.65604		1-myristoyl-2-palmitoyl-GPC 140/160	11.448	2.4967		N-stearoyl-sphingosine d181/180	2.2446		lysine	0.64148
hexadecasphingosine d161	2.2206	2.6874		O-methyltyrosine	1.6631		kojibiose	1.8763		2-hydroxydecanoate	6.3204	4.3158		indoxyl glucuronide	1.9095		hydroxyproline	0.62211		R-3-hydroxybutyrylcarnitine	2.1746	2.5686		1-stearoyl-2-oleoyl-GPC 180/181	1.713		adenosine 5'-diphosphoribose ADP-ribose	0.65424		4-imidazoleacetate	1.672	2.3716		histamine	2.2225		proline	0.63684
formiminoglutamate	0.3096	2.5845		glycosyl-N-stearoyl-sphingosine d181/180	1.6524		3-methylcrotonylglycine	1.8729		adenosine 5'-diphosphoribose ADP-ribose	4.4517	4.3083		3-hydroxy-3-methylglutarate	1.9034		serotonin	0.61968		3-hydroxydecanoylcarnitine	2.8029	2.5037		CDP-choline	1.704		N-acetyltyrosine	0.6508		hexanoylglycine C6	3.3555	2.3334		adenylosuccinate	2.2145		3-methylglutaconate	0.63212
3-hydroxypalmitate	1.7609	2.5717		isocitrate	1.6264		urate	1.8693		oleoylcholine	4.2182	4.2886		dimethylglycine	1.885		3-indoxyl sulfate	0.6156		2-stearoyl-GPE 180	2.0685	2.4977		citrate	1.7033		N-acetylleucine	0.64994		3-hydroxylaurate	2.6673	2.2721		CoA-glutathione	2.1561		trans-urocanate	0.6186
1-myristoylglycerol 140	3.8023	2.5368		heneicosapentaenoate 215n3	1.62		2'-deoxyadenosine 5'-monophosphate	1.8492		branched-chain, straight-chain, or cyclopropyl 101 fatty acid 1	2.7545	4.1295		gulonate	1.8791		1-1-enyl-palmitoyl-GPC P-160	0.61513		5-dodecenoate 121n7	3.9063	2.3717		UMP	1.6801		trigonelline N'-methylnicotinate	0.64105		sedoheptulose-7-phosphate	1.7777	2.254		4-methyl-2-oxopentanoate	2.1275		palmitoyl-oleoyl-glycerol 160/181 1	0.61295
diacylglycerol 140/181, 160/161 2	2.0094	2.5274		18-methylnonadecanoate i200	1.617		12-HETE	1.8265		valerate 50	5.0718	4.1052		indoleacetylglycine	1.8575		retinol Vitamin A	0.61204		hexanoylcarnitine C6	2.2862	2.3542		dimethylglycine	1.6673		3-indoxyl sulfate	0.63724		3-hydroxyhexanoylcarnitine 1	1.889	2.1819		N-formylmethionine	2.1155		cysteine	0.60184
4-ethylphenyl sulfate	3.1435	2.5211		phosphoenolpyruvate PEP	1.6021		methionine sulfoxide	1.8101		taurocholate	4.8325	3.8576		phenylacetylglycine	1.8426		1-heptadecenoylglycerol 171	0.61185		tetradecanedioate C14	2.0334	2.3008		FAD	1.6655		Isobar hexose diphosphates	0.63661		argininosuccinate	2.8672	2.0918		ceramide d161/241, d181/221	2.0858		1-linolenoyl-GPC 183	0.59357
2-myristoylglycerol 140	4.7876	2.5203		adenine	1.591		3-hydroxysuberate	1.8043		dihomo-linolenoyl-choline	5.0889	3.7685		N-behenoyl-sphingadienine d182/220	1.8333		S-adenosylhomocysteine SAH	0.60712		1-myristoyl-2-arachidonoyl-GPC 140/204	4.102	2.2512		1-stearoyl-2-arachidonoyl-GPS 180/204	1.6621		stearoyl-docosahexaenoyl-glycerol 180/226 2	0.63521		1-stearoyl-2-oleoyl-GPC 180/181	1.6162	2.0894		p-cresol glucuronide	2.0841		sphingomyelin d182/231	0.5895
5-dodecenoate 121n7	2.4035	2.3075		S-adenosylhomocysteine SAH	1.58		N6-carboxymethyllysine	1.7952		quinolinate	4.7424	3.4791		picolinate	1.8293		1-palmitoleoyl-2-linolenoyl-GPC 161/183	0.60467		2-methylmalonylcarnitine C4-DC	1.9922	2.2496		3'-dephosphocoenzyme A	1.6356		N-acetyl-2-aminooctanoate	0.63248		1-stearoyl-2-arachidonoyl-GPC 180/204	2.1568	2.066		tyrosine	2.0732		N-acetylasparagine	0.58639
FMN	1.698	2.2965		succinylcarnitine C4	1.5791		glutarate C5-DC	1.7951		1-myristoyl-2-arachidonoyl-GPC 140/204	7.0534	3.3177		eicosanedioate C20-DC	1.818		1-oleoyl-2-docosahexaenoyl-GPE 181/226	0.59967		N-behenoyl-sphingadienine d182/220	2.0199	2.0929		lignoceroyl sphingomyelin d181/240	1.6325		1-1-enyl-palmitoyl-2-oleoyl-GPE P-160/181	0.63148		dimethylarginine ADMA SDMA	2.035	2.0518		4-hydroxybutyrate GHB	2.072		2'-deoxyuridine	0.57744
pyruvate	3.4095	2.2433		2-aminoheptanoate	1.5669		palmitoyl-myristoyl-glycerol 160/140 2	1.7775		5-hydroxyhexanoate	4.6191	3.317		gamma-glutamylleucine	1.8168		dihydroferulic acid sulfate	0.58285		1-stearoyl-2-linoleoyl-GPE 180/182	2.012	2.0889		5,6-dihydrouridine	1.6289		glucose	0.62592		cytosine	1.5751	1.9729		1-palmitoyl-2-dihomo-linolenoyl-GPC 160/203n3 or 6	1.9426		stearoyl-linoleoyl-glycerol 180/182 2	0.5709
tartronate hydroxymalonate	2.4303	2.2295		Isobar hexose diphosphates	1.5664		palmitoyl-myristoyl-glycerol 160/140 1	1.7575		aconitate cis or trans	4.2729	3.1124		1-arachidonoyl-GPE 204n6	1.7979		N-glycolylneuraminate	0.58182		arachidoylcarnitine C20	2.5345	2.0752		1-stearoyl-2-linoleoyl-GPC 180/182	1.628		2,3-dihydroxyisovalerate	0.62478		uracil	1.7694	1.9624		N-acetylglucosamine/N-acetylgalactosamine	1.9295		N-acetylarginine	0.56503
N-palmitoyltaurine	1.5258	2.2159		palmitoleate 161n7	1.5633		uracil	1.7488		stearoyl-linoleoyl-glycerol 180/182 2	4.3245	3.0814		stearoyl ethanolamide	1.7796		xanthosine	0.5814		3-hydroxyhexanoylcarnitine 1	2.1528	2.0601		sphingadienine	1.6241		docosapentaenoate DPA 225n3	0.623		ascorbate Vitamin C	1.628	1.8364		alpha-tocopherol	1.91		adenosine	0.56146
1-palmitoyl-2-palmitoleoyl-GPC 160/161	1.7081	2.1844		2-stearoyl-GPE 180	1.5619		3-hydroxyoctanoate	1.743		3-hydroxyhexanoate	1.5903	3.0006		4-hydroxyphenylpyruvate	1.7771		3-indoleglyoxylic acid	0.57988		1-myristoylglycerol 140	3.4487	2.0513		3-phosphoglycerate	1.618		eicosapentaenoate EPA 205n3	0.61748		2'-AMP	1.5552	1.7821		galactonate	1.8835		N-acetylisoleucine	0.54758
stearoylcholine	1.9939	2.175		3-hydroxyadipate	1.5596		3-hydroxydecanoate	1.7223		1-palmitoyl-2-palmitoleoyl-GPC 160/161	2.612	2.9182		succinylcarnitine C4	1.7742		sphingomyelin d182/181	0.57977		3-hydroxydecanoate	2.2424	1.9983		N,N-dimethylalanine	1.6128		oleate/vaccenate 181	0.61655		diacylglycerol 120/181, 140/161, 160/141 1	2.0614	1.7622		cholesterol	1.8806		2-methylbutyrylcarnitine C5	0.54732
S-1,2-dicarboxyethylglutathione	1.964	2.1708		trigonelline N'-methylnicotinate	1.551		N-acetylmethionine sulfoxide	1.7101		5-dodecenoate 121n7	4.571	2.898		stearoylcarnitine C18	1.755		N-acetylvaline	0.57711		hypotaurine	1.9688	1.9564		isocitrate	1.6095		1-oleoyl-GPI 181	0.61348		3-hydroxydecanoate	2.3406	1.7493		stearoyl-arachidonoyl-glycerol 180/204 2	1.8184		10-heptadecenoate 171n7	0.54683
2-methylbutyrylglycine C5	2.2151	2.1634		2-palmitoyl-GPC 160	1.548		sebacate C10-DC	1.6982		linoleoylcholine	3.7125	2.8847		oleoyl-arachidonoyl-glycerol 181/204 2	1.7524		ferulic acid 4-sulfate	0.57566		acetyl-CoA	3.6895	1.9525		2 or 3-decenoate 101n7 or n8	1.608		N6-succinyladenosine	0.60562		N1 N8-acetylspermidine	1.658	1.7354		N-acetylalanine	1.8159		1-1-enyl-oleoyl-2-oleoyl-GPE P-181/181	0.54315
2-oxoarginine	1.8164	2.1366		glucuronate	1.547		xanthosine	1.6785		1,2-dipalmitoyl-GPE 160/160	3.2022	2.8211		ceramide d181/170, d171/180	1.7515		1,2-dilinoleoyl-GPC 182/182	0.57047		1-stearoyl-GPE 180	2.055	1.936		stearoyl ethanolamide	1.5844		isobutyrylcarnitine C4	0.59571		tartronate hydroxymalonate	1.5015	1.7166		palmitoyl-arachidonoyl-glycerol 160/204 2	1.7914		tiglyl carnitine C5	0.54207
myristoleate 141n5	2.4409	2.121		dimethylglycine	1.5337		N-acetylserine	1.6662		myristate 140	1.634	2.6328		13-HODE 9-HODE	1.7509		glycerophosphoserine	0.56107		hexanoylglycine C6	2.1681	1.9342		1-palmitoyl-2-dihomo-linolenoyl-GPC 160/203n3 or 6	1.5817		dihomolinolenate 203n3 or 3n6	0.59071		pyridoxal	1.9654	1.7161		1-carboxyethylphenylalanine	1.7843		docosadienoate 222n6	0.53662
3-hydroxy-3-methylglutarate	2.9625	2.0252		palmitoylcholine	1.5255		5-methyl-2'-deoxycytidine	1.6645		palmitoyl-oleoyl-glycerol 160/181 2	3.1254	2.5651		phenylacetyltaurine	1.736		1-linoleoyl-GPG 182	0.55879		octanoylcarnitine C8	1.576	1.925		1-stearoyl-GPC 180	1.5575		N-acetyl-1-methylhistidine	0.59032		dehydroascorbate	1.8451	1.7037		glutarate C5-DC	1.7817		sphingomyelin d181/170, d171/180, d191/160	0.53262
15-HETE	1.5355	2.0155		cholate	1.5098		2'-deoxyuridine	1.6597		1-stearoyl-2-oleoyl-GPC 180/181	2.9833	2.5586		1-palmitoyl-2-stearoyl-GPC 160/180	1.7101		1-1-enyl-stearoyl-2-linoleoyl-GPE P-180/182	0.55233		1-linoleoyl-2-arachidonoyl-GPE 182/204	2.0532	1.924		3,4-dihydroxybutyrate	1.5426		1-oleoyl-2-arachidonoyl-GPI 181/204	0.58981		N-palmitoyl-sphingadienine d182/160	1.8298	1.6753		1-carboxyethylvaline	1.7596		10-nonadecenoate 191n9	0.5317
3-hydroxyoleate	1.891	2.0123		2-hydroxyheptanoate	1.5051		3-dehydrocholate	1.6582		myristoleate 141n5	3.2421	2.5136		propionylglycine C3	1.695		glutamate	0.53437		alpha-ketoglutarate	1.7347	1.8793		1-methylguanidine	1.5345		aspartate	0.58973		2-palmitoleoyl-GPC 161	1.9359	1.66		phenylalanine	1.7523		imidazole lactate	0.53022
kynurenate	1.5725	1.9459		1-oleoyl-GPE 181	0.66156		N6,N6-dimethyllysine	1.6569		2-myristoylglycerol 140	1.5378	2.5046		FAD	1.6901		indoleacetate	0.5336		N-myristoyltaurine	2.1226	1.8165		glycosyl-N-stearoyl-sphingosine d181/180	1.5341		suberate C8-DC	0.58785		branched-chain, straight-chain, or cyclopropyl 121 fatty acid	1.6673	1.5876		fumarate	1.7498		oleoyl-oleoyl-glycerol 181/181 2	0.52936
adipate	2.391	1.8989		N2-acetyllysine	0.65658		salicylate	1.6492		N-erucoyl-sphingosine d181/221	2.427	2.4756		N-stearoyl-sphingosine d181/180	1.6835		ethyl alpha-glucopyranoside	0.52696		pantothenate Vitamin B5	1.7604	1.787		N-palmitoyl-sphingosine d181/160	1.5301		stearoyl-linoleoyl-glycerol 180/182 2	0.58585		1-myristoylglycerol 140	2.5156	1.5872		N1-Methyl-2-pyridone-5-carboxamide	1.7434		3-4-hydroxyphenyllactate HPLA	0.52355
arabitol/xylitol	0.62688	1.8858		1,2-dipalmitoyl-GPC 160/160	0.65634		octadecenedioate C181-DC	1.6426		spermine	4.0597	2.4217		palmitoyl dihydrosphingomyelin d180/160	1.6795		1-linoleoyl-2-linolenoyl-GPC 182/183	0.51203		S-3-hydroxybutyrylcarnitine	1.8223	1.7661		1-1-enyl-palmitoyl-2-palmitoleoyl-GPC P-160/161	1.5195		linoleoylcholine	0.58211		trizma acetate	0.07495	1.5263		serotonin	1.7362		creatine	0.52345
quinolinate	3.1053	1.8602		ceramide d182/241, d181/242	0.6526		tetradecanedioate C14	1.6291		sphinganine-1-phosphate	1.9161	2.3822		stearoyl-arachidonoyl-glycerol 180/204 1	1.6671		nicotinamide N-oxide	0.51055		adenine	2.2174	1.7615		indolelactate	1.5096		undecanedioate C11-DC	0.57837		N-acetylmethionine sulfoxide	1.5903	1.5227		oleoylcholine	1.7353		alpha-hydroxyisovalerate	0.51959
ribonate	0.57035	1.8244		alpha-tocopherol	0.65052		glycerophosphoinositol	1.6267		5-dodecenoylcarnitine C121	1.9202	2.3571		pseudouridine	1.6629		1-carboxyethyltyrosine	0.50625		1-methylnicotinamide	1.8716	1.7611		N-stearoyl-sphingadienine d182/180	1.5066		adrenate 224n6	0.57334		valylglutamine	1.6449	1.5098		2-methylmalonylcarnitine C4-DC	1.7342		1-palmitoyl-2-docosahexaenoyl-GPE 160/226	0.51484
malonylcarnitine	1.9303	1.8026		N,N,N-trimethyl-alanylproline betaine TMAP	0.64225		N-acetylphenylalanine	1.6236		equol sulfate	4.7918	2.3197		1-linoleoyl-2-arachidonoyl-GPE 182/204	1.6601		N-acetylkynurenine 2	0.50183		1-stearoyl-2-arachidonoyl-GPC 180/204	1.8692	1.7555		sphingomyelin d182/230, d181/231, d171/241	1.5066		1-1-enyl-oleoyl-GPE P-181	0.56202		UDP-glucuronate	1.7644	1.5077		2-hydroxydecanoate	1.7319		1-1-enyl-stearoyl-2-oleoyl-GPE P-180/181	0.51465
docosapentaenoate n6 DPA 225n6	3.6119	1.7972		pimeloylcarnitine/3-methyladipoylcarnitine C7-DC	0.64218		nicotinamide ribonucleotide NMN	1.6222		isocitrate	4.1838	2.286		octadecadienedioate C182-DC	1.659		7-ketodeoxycholate	0.5018		ceramide d181/200, d161/220, d201/180	1.5799	1.7088		N-linoleoyltaurine	0.66658		glycosyl ceramide d182/241, d181/242	0.55862		palmitoleoyl ethanolamide	1.7595	1.5004		palmitoylcholine	1.7298		oleate/vaccenate 181	0.5136
1-stearoyl-2-oleoyl-GPC 180/181	1.5657	1.7933		14-HDoHE/17-HDoHE	0.63857		sphingomyelin d181/210, d171/220, d161/230	1.6172		N-acetyl-glucosamine 1-phosphate	4.1791	2.243		gamma-glutamylphenylalanine	1.6538		eicosenoylcarnitine C201	0.49766		2-hydroxydecanoate	2.1607	1.6817		2-oleoylglycerol 181	0.66657		1-carboxyethyltyrosine	0.53924		1-dihomo-linolenylglycerol 203	1.6175	0.66268		arginine	1.7271		hydroxyproline	0.51208
3-hydroxypalmitoylcarnitine	0.55673	1.7774		guanidinosuccinate	0.63439		3-hydroxybutyrate BHBA	1.6159		octadecanedioate C18	2.9439	2.2304		biopterin	1.6494		argininosuccinate	0.49376		diacylglycerol 120/181, 140/161, 160/141 2	10.191	1.6784		1-linoleoyl-2-linolenoyl-GPC 182/183	0.66085		fructose	0.53598		oleoyl-linoleoyl-glycerol 181/182 1	0.56729	0.65892		2-hydroxyheptanoate	1.7226		1-1-enyl-oleoyl-GPE P-181	0.50391
2 or 3-decenoate 101n7 or n8	1.7542	1.7649		palmitoyl-linoleoyl-glycerol 160/182 2	0.63263		2-arachidonoylglycerol 204	1.613		hypotaurine	1.9645	2.1537		mevalonate	1.6465		4-ethylcatechol sulfate	0.49125		N-stearoyl-heptadecasphingosine d171/180	1.8093	1.6533		inosine	0.65363		docosahexaenoate DHA 226n3	0.51094		N-delta-acetylornithine	2.4393	0.64422		3-hydroxy-3-methylglutarate	1.721		methylmalonate MMA	0.49946
retinal	0.41303	1.7634		sphingomyelin d182/231	0.62529		N-acetyltaurine	1.6008		acetylphosphate	3.5268	2.1446		12,13-DiHOME	1.6444		phenylacetate	0.47984		N-stearoyl-sphingosine d181/180	1.6478	1.6393		palmitoylcarnitine C16	0.65085		maltotetraose	0.50529		docosapentaenoate n6 DPA 225n6	1.6136	0.63809		N-acetylglucosaminylasparagine	1.7029		1-stearoyl-2-docosahexaenoyl-GPE 180/226	0.49945
isovalerylglycine	1.8125	1.744		arachidoylcarnitine C20	0.6239		homocysteine	1.5884		butenoylglycine	1.9725	2.1368		1-methylguanidine	1.6423		pyroglutamine	0.47253		FMN	1.8127	1.6322		2'-deoxyadenosine	0.64203		salicylate	0.42736		indolelactate	1.6142	0.63454		CDP-choline	1.7019		2'-deoxycytidine	0.49199
pyridoxal phosphate	1.652	1.7369		palmitoyl-linolenoyl-glycerol 160/183 2	0.61828		pantothenate Vitamin B5	1.5817		spermidine	2.7246	2.0906		stearoyl-arachidonoyl-glycerol 180/204 2	1.6409		1-oleoyl-2-linoleoyl-GPE 181/182	0.47143		N1-Methyl-2-pyridone-5-carboxamide	2.0072	1.6186		3-hydroxy-2-ethylpropionate	0.64083		1-1-enyl-palmitoyl-2-oleoyl-GPC P-160/181	0.41339		nicotinamide ribonucleotide NMN	2.7733	0.63168		S-methylcysteine	1.7018		linoleoyl ethanolamide	0.48788
1-palmitoyl-GPI 160	0.4449	1.6874		1-carboxyethylphenylalanine	0.61693		1-stearoyl-GPC 180	1.5771		1-stearoyl-2-arachidonoyl-GPE 180/204	2.4533	2.0793		2-hydroxyarachidate	1.6391		3-ureidopropionate	0.46231		1-palmitoyl-2-arachidonoyl-GPE 160/204	1.8735	1.5915		nonanoylcarnitine C9	0.64082		azelate nonanedioate C9	0.38293		5-dodecenoylcarnitine C121	3.8036	0.62114		1-stearoyl-2-arachidonoyl-GPS 180/204	1.6996		pipecolate	0.48679
NAD	1.5056	1.6683		thioproline	0.61549		fructosyllysine	1.5612		palmitoylcholine	2.6371	2.0724		sphingomyelin d181/221, d182/220, d161/241	1.6326		glycerol 3-phosphate	0.46045		S-methylcysteine	1.58	1.5372		maltose	0.62761					docosapentaenoate DPA 225n3	1.7588	0.61905		1-carboxyethylleucine	1.6907		gamma-glutamylglutamate	0.48644
N-acetylglucosamine 6-phosphate	2.6343	1.6617		carnosine	0.6008		1-palmitoyl-2-oleoyl-GPE 160/181	1.553		R-3-hydroxybutyrylcarnitine	1.5842	2.0664		gamma-glutamylvaline	1.6305		glutaroylcarnitine C5	0.45138		1-stearoyl-GPG 180	1.7943	1.5314		docosapentaenoylcarnitine C225n3	0.62501					1,5-anhydroglucitol 1,5-AG	0.26796	0.61208		2-palmitoylglycerol 160	1.6872		gamma-glutamylthreonine	0.48605
N-delta-acetylornithine	1.6601	1.6497		O-sulfo-L-tyrosine	0.58908		butyrylglycine C4	1.5509		docosahexaenoylcholine	2.4907	2.0649		4-methylbenzenesulfonate	1.6303		5-hydroxyindoleacetate	0.45027		N-acetylglycine	1.762	1.5281		1-linolenoyl-GPC 183	0.61092					1-methylhistamine	2.2889	0.59956		1-palmitoylglycerol 160	1.6803		3-hydroxyisobutyrate	0.47912
myristoylcarnitine C14	1.7643	1.6113		1-palmitoyl-2-linoleoyl-GPI 160/182	0.58087		cytidine 5'-monophospho-N-acetylneuraminic acid	1.5481		citrate	2.227	2.0518		gamma-glutamylisoleucine	1.6208		aspartate	0.41453		1-1-enyl-stearoyl-2-arachidonoyl-GPE P-180/204	1.6374	1.5129		methylphosphate	0.59052					4-hydroxy-nonenal-glutathione	1.8019	0.5982		FAD	1.6801		adenosine 3',5'-cyclic monophosphate cAMP	0.47849
arachidonoylcholine	1.5149	1.5995		pyridoxate	0.57673		stachydrine	1.5448		suberate C8-DC	2.5296	2.0258		glucuronate	1.619		homocitrulline	0.37354		adenosine 3',5'-diphosphate	1.7783	1.5116		phenylalanylalanine	0.58931					1-linoleoyl-2-linolenoyl-GPC 182/183	0.18764	0.59556		cysteine sulfinic acid	1.674		N-acetyl-2-aminooctanoate	0.47172
suberate C8-DC	1.823	1.5631		alpha-hydroxyisocaproate	0.57162		2-hydroxybutyrate/2-hydroxyisobutyrate	1.535		sphingomyelin d182/210, d162/230	2.2697	2.0253		S-methylglutathione	1.6185		N-acetyl-aspartyl-glutamate NAAG	0.23767		phenol sulfate	0.58921	0.64864		guanosine	0.5803					2-palmitoleoylglycerol 161	2.881	0.59337		1-stearoyl-2-docosahexaenoyl-GPC 180/226	1.664		gamma-tocopherol/beta-tocopherol	0.47098
argininosuccinate	0.51818	1.5607		1-stearoyl-2-linoleoyl-GPI 180/182	0.57114		R-3-hydroxybutyrylcarnitine	1.5326		3-amino-2-piperidone	1.7158	1.9918		isovalerylglycine	1.5945		beta-citrylglutamate	0.18455		1-palmitoleoyl-2-linolenoyl-GPC 161/183	0.50022	0.63982		meadoylcarnitine C203n9	0.57411					1-arachidonylglycerol 204	1.8858	0.58182		phenylacetylglycine	1.6602		1-methylhistidine	0.46697
4-hydroxy-nonenal-glutathione	4.5089	1.5481		1-palmitoyl-2-gamma-linolenoyl-GPC 160/183n6	0.56607		2-hydroxyadipate	1.5324		adipoylcarnitine C6-DC	2.5506	1.9738		3-hydroxyadipate	1.5871		gamma-glutamylglutamate	0.17864		palmitoyl-docosahexaenoyl-glycerol 160/226 1	0.65899	0.63925		eicosenoylcarnitine C201	0.56985					pyruvate	2.088	0.58134		N-acetylserine	1.6567		eicosenoate 201n9 or 1n11	0.46598
docosatrienoate 223n6	3.4824	1.5283		taurochenodeoxycholic acid 7 or 24-sulfate	0.56336		isocaproylglycine	1.5242		sphingomyelin d181/222, d182/221, d161/242	1.7073	1.9371		1-stearoyl-2-arachidonoyl-GPC 180/204	1.5761		homocarnosine	0.12322		linoleoyl-arachidonoyl-glycerol 182/204 2	0.48871	0.62955		1-palmitoyl-GPS 160	0.56333					butyrylcarnitine C4	1.8633	0.57577		glutamate, gamma-methyl ester	1.6475		hexadecadienoate 162n6	0.46593
alpha-ketoglutarate	1.8581	1.5228		methyl glucopyranoside alpha beta	0.56084		3-formylindole	1.5232		3-methylcytidine	2.2049	1.9354		diacylglycerol 161/182 2, 160/183 1	1.5726		N-acetylaspartate NAA	0.06714		valylglutamine	1.5185	0.62794		margaroylcarnitine C17	0.54872					ribitol	1.7121	0.57013		palmitoyl-palmitoyl-glycerol 160/160 2	1.6324		dihomolinolenate 203n3 or 3n6	0.45846
FAD	2.0018	1.5175		3-methyladipate	0.55159		S-methylcysteine	1.5224		hexanoylglycine C6	2.8964	1.9246		9,10-DiHOME	1.5632					linoleoyl-arachidonoyl-glycerol 182/204 1	0.49297	0.62645		5-phosphoribosyl diphosphate PRPP	0.53628					trigonelline N'-methylnicotinate	1.7504	0.56016		gamma-glutamylleucine	1.6301		taurocholate	0.45511
gamma-glutamyl-alpha-lysine	0.54253	0.65896		16-hydroxypalmitate	0.55127		1,2-dipalmitoyl-GPE 160/160	1.5223		gamma-glutamyltryptophan	2.4053	1.9089		allantoin	1.5628					sphingomyelin d181/190, d191/180	0.66589	0.6163		docosahexaenoylcarnitine C226	0.508					galactitol dulcitol	1.591	0.55955		eicosapentaenoate EPA 205n3	1.6248		docosahexaenoate DHA 226n3	0.45358
2,3-dihydroxyisovalerate	0.63397	0.65447		hexadecenedioate C161-DC	0.55001		1-palmitoyl-2-oleoyl-glycosyl-GPE 160/181	1.5174		3-hydroxydecanoate	2.0586	1.8797		1-stearoyl-GPE 180	1.5584					hexadecadienoate 162n6	0.40732	0.59851		1-linoleoyl-GPI 182	0.48268					pentadecanoylcarnitine C15	3.463	0.55552		1-palmitoyl-2-arachidonoyl-GPC 160/204n6	1.6212		oleoyl-oleoyl-glycerol 181/181 1	0.44847
alanylleucine	0.58625	0.65299		1-palmitoyl-GPS 160	0.54741		1-1-enyl-stearoyl-2-arachidonoyl-GPE P-180/204	1.5164		behenoyl sphingomyelin d181/220	1.9045	1.8708		methionine sulfoxide	1.5582					cis-4-decenoate 101n6	0.65064	0.59584		cis-urocanate	0.46122					2-oleoylglycerol 181	2.2568	0.5436		N1-Methyl-4-pyridone-3-carboxamide	1.6138		palmitoyl-linoleoyl-glycerol 160/182 2	0.44756
dihomolinolenate 203n3 or 3n6	1.6549	0.64543		1-methylhistamine	0.54703		N-acetylglucosamine/N-acetylgalactosamine	1.5062		gamma-glutamylcitrulline	2.4393	1.8699		1-stearoyl-2-linoleoyl-GPC 180/182	1.5545					palmitoyl-linolenoyl-glycerol 160/183 2	0.5036	0.59555		palmitoleoylcarnitine C161	0.43908					palmitoylcarnitine C16	3.4115	0.54173		gulonate	1.6128		diacylglycerol 161/182 2, 160/183 1	0.43324
AICA ribonucleotide	0.31518	0.63954		1-palmitoyl-2-linoleoyl-GPE 160/182	0.54268		1-1-enyl-stearoyl-GPE P-180	0.66127		hexanoylcarnitine C6	1.769	1.8651		malonate	1.5524					1-oleoyl-2-docosahexaenoyl-GPC 181/226	0.64181	0.59233		oleoylcarnitine C18	0.38784					1-1-enyl-palmitoyl-2-linoleoyl-GPE P-160/182	0.128	0.53753		leucine	1.6017		taurocyamine	0.42864
stearoylcarnitine C18	0.39641	0.63058		1-1-enyl-palmitoyl-2-palmitoyl-GPC P-160/160	0.53062		valylglycine	0.65936		caprylate 80	3.0229	1.7642		stearate 180	1.546					2-palmitoylglycerol 160	0.59538	0.59203		dihomo-linolenoylcarnitine C203n3 or 6	0.31404					phosphopantetheine	4.5905	0.52757		ribonate	1.5936		dihomolinoleate 202n6	0.42261
taurolithocholate	0.39071	0.62779		1-palmitoleoyl-GPC 161	0.52564		sedoheptulose-7-phosphate	0.65495		alpha-ketoglutarate	2.1152	1.7546		heme	1.5434					eicosenoate 201n9 or 1n11	0.59571	0.59065		cis-4-decenoylcarnitine C101	0.29237					N-linoleoyltaurine	0.53254	0.51465		N-behenoyl-sphingadienine d182/220	1.5923		thioproline	0.42218
N-acetylhistidine	0.63728	0.62162		1-carboxyethyltyrosine	0.52161		pantetheine	0.65289		3-hydroxyhexanoylcarnitine 1	2.1719	1.7504		2-stearoyl-GPE 180	1.5414					trans-urocanate	0.52369	0.58408								adrenate 224n6	2.0361	0.51153		arachidonate 204n6	1.5906		3-methylhistidine	0.41768
sphingomyelin d182/241, d181/242	0.5056	0.61855		fructose	0.5143		oleoyl-oleoyl-glycerol 181/181 2	0.65102		N1-Methyl-4-pyridone-3-carboxamide	2.2184	1.7128		1-palmitoyl-2-dihomo-linolenoyl-GPC 160/203n3 or 6	1.5364					1,5-anhydroglucitol 1,5-AG	0.59274	0.57671								1-methylguanidine	2.3401	0.50561		palmitoleoyl-oleoyl-glycerol 161/181 2	1.586		N-acetyltaurine	0.41548
1-methyl-4-imidazoleacetate	0.59594	0.61843		palmitoylcarnitine C16	0.50925		1-oleoyl-2-linoleoyl-GPC 181/182	0.64616		lignoceroylcarnitine C24	1.8275	1.701		N-palmitoyltaurine	1.5358					palmitoleoyl-linoleoyl-glycerol 161/182 1	0.11562	0.56456								linoleoyl-linoleoyl-glycerol 182/182 2	0.43741	0.50431		N-acetylthreonine	1.5845		N6-methyllysine	0.41034
oleoylcarnitine C18	0.65143	0.61693		1-stearoyl-2-linoleoyl-glycosyl-GPE 180/182	0.50519		N1 N8-acetylspermidine	0.63984		1-palmitoyl-GPI 160	1.5357	1.6795		sphingosine	1.5315					palmitoyl-linoleoyl-glycerol 160/182 2	0.55468	0.56281								arachidoylcarnitine C20	7.8169	0.4951		1-stearoyl-2-arachidonoyl-GPI 180/204	1.5828		1-docosahexaenoylglycerol 226	0.41033
maltotriose	0.54644	0.61131		anserine	0.50423		glutathione, reduced GSH	0.63228		catechol sulfate	2.6366	1.6786		2-hydroxyadipate	1.5268					1-stearoyl-2-oleoyl-GPE 180/181	1.5277	0.55146								trimethylamine N-oxide	0.47508	0.49468		N-acetylmethionine	1.5817		betaine	0.40581
sphingomyelin d182/242	0.55262	0.60935		maltose	0.50286		1-1-enyl-palmitoyl-2-arachidonoyl-GPC P-160/204	0.62543		ceramide d181/200, d161/220, d201/180	2.1039	1.6637		2-methylmalonylcarnitine C4-DC	1.5214					palmitoyl-docosahexaenoyl-glycerol 160/226 2	0.5505	0.5401								margaroylcarnitine C17	2.3304	0.4853		1-1-enyl-palmitoyl-2-arachidonoyl-GPC P-160/204	1.5752		N-acetylphenylalanine	0.40483
palmitoyl-oleoyl-glycerol 160/181 1	0.66454	0.60694		hexadecanedioate C16	0.50049		ursodeoxycholate	0.62507		ceramide d181/140, d161/160	3.4459	1.6603		3,4-dihydroxybutyrate	1.5025					dihomolinoleate 202n6	0.57003	0.51482								1-linoleoyl-GPI 182	0.44369	0.45721		hypotaurine	1.5613		nervonoylcarnitine C241	0.39597
acetylcarnitine C2	0.32128	0.60565		6-oxopiperidine-2-carboxylate	0.4843		threonate	0.61823		octanoylcarnitine C8	2.1079	1.6562		ribulose/xylulose	1.5003					linoleoyl-docosahexaenoyl-glycerol 182/226 1	0.42121	0.51189								1-1-enyl-stearoyl-2-linoleoyl-GPE P-180/182	0.57933	0.45251		1-1-enyl-stearoyl-2-arachidonoyl-GPE P-180/204	1.5612		N-acetylaspartate NAA	0.39418
1-1-enyl-palmitoyl-2-oleoyl-GPC P-160/181	0.49719	0.60556		aconitate cis or trans	0.38886		oleoyl-linolenoyl-glycerol 181/183 2	0.60536		2 or 3-decenoate 101n7 or n8	2.415	1.6532		phenol glucuronide	0.64503					13-HODE 9-HODE	0.5758	0.50919								glutaroylcarnitine C5	1.5189	0.45124		arabonate/xylonate	1.5577		linolenoyl-linolenoyl-glycerol 183/183 2	0.39097
1-palmitoyl-2-linoleoyl-glycosyl-GPE 160/182	0.35378	0.60041		gamma-glutamylphenylalanine	0.3807		valylglutamine	0.5964		creatine phosphate	2.0114	1.6424		gamma-glutamyl-epsilon-lysine	0.63571					2-linoleoylglycerol 182	0.17161	0.50577								Isobar hexose diphosphates	1.6402	0.44677		dimethylglycine	1.5488		gamma-glutamyl-alpha-lysine	0.38948
diacylglycerol 161/182 2, 160/183 1	0.56789	0.59972		1-linoleoyl-GPE 182	0.37847		oleate/vaccenate 181	0.59588		1-methylnicotinamide	2.3124	1.6402		dihomolinoleate 202n6	0.6075					oleoyl-linoleoyl-glycerol 181/182 2	0.41675	0.50564								arachidonoylcarnitine C204	2.0406	0.44639		1-linoleoyl-2-arachidonoyl-GPC 182/204n6	1.5474		propionylcarnitine C3	0.38752
linoleoylcholine	0.57506	0.58206		cysteine-glutathione disulfide	0.37792		eicosapentaenoate EPA 205n3	0.59561		phosphoenolpyruvate PEP	1.8062	1.6247		docosatrienoate 223n3	0.57323					pyruvate	0.5108	0.50435								1-oleoylglycerol 181	1.951	0.44449		13-HODE 9-HODE	1.5452		mannose	0.37699
cysteine	0.52139	0.57919		1-linoleoyl-GPG 182	0.35999		palmitoleoylcarnitine C161	0.59371		sphingomyelin d171/140, d161/150	2.902	1.6206		glycylvaline	0.53068					2'-deoxyinosine	0.64098	0.49178								1-palmitoleoylglycerol 161	2.4262	0.44241		gamma-glutamylvaline	1.5328		1-palmitoleoyl-2-linolenoyl-GPC 161/183	0.3602
hydroxyproline	0.63325	0.57902		N-acetylcitrulline	0.3495		hyodeoxycholate	0.59323		1-arachidonoyl-GPI 204	1.5018	1.6135		bradykinin, des-arg9	0.49891					diacylglycerol 161/182 2, 160/183 1	0.52793	0.48005								1-stearoyl-GPS 180	0.49772	0.43542		glycerol 3-phosphate	1.5114		maltose	0.35715
1,5-anhydroglucitol 1,5-AG	0.52557	0.56233		1-palmitoyl-GPG 160	0.34566		tyrosylglycine	0.58358		suberoylcarnitine C8-DC	2.0415	1.6096		2-palmitoylglycerol 160	0.45143					gamma-glutamylglutamate	0.45032	0.47869								linolenate 183n3 or 3n6	0.2607	0.43318		1-stearoyl-2-oleoyl-GPS 180/181	1.5046		mannitol/sorbitol	0.35397
glycosyl ceramide d182/241, d181/242	0.43679	0.557		stearoyl-linoleoyl-glycerol 180/182 2	0.33481		10-heptadecenoate 171n7	0.58242		docosapentaenoate n6 DPA 225n6	1.6281	1.5983		1-palmitoyl-GPA 160	0.43171					2-docosahexaenoylglycerol 226	0.51525	0.4757								phenol sulfate	0.61615	0.41263		9,10-DiHOME	0.65874		lactate	0.35005
maltohexaose	0.5613	0.55412		1-linoleoyl-GPC 182	0.32331		eicosenoate 201n9 or 1n11	0.57421		sphingomyelin d180/180, d190/170	1.7506	1.5969		quinate	0.15781					homocitrulline	0.51858	0.46951								cis-4-decenoylcarnitine C101	1.6375	0.40919		1-linoleoyl-GPC 182	0.63098		tartarate	0.34329
lactosyl-N-behenoyl-sphingosine d181/220	0.58152	0.5534		citrate	0.27972		10-nonadecenoate 191n9	0.57388		1-myristoylglycerol 140	2.6555	1.5848		adenosine	0.14589					5-methyl-2'-deoxycytidine	0.51401	0.45666								1-1-enyl-palmitoyl-2-oleoyl-GPE P-160/181	0.24618	0.39959		N-acetylhistidine	0.63067		N,N,N-trimethyl-5-aminovalerate	0.34064
9,10-DiHOME	0.53427	0.55256		retinol Vitamin A	0.25864		1-oleoyl-GPI 181	0.56627		S-3-hydroxypropylmercapturic acid HPMA	2.0938	1.5729								docosadienoylcarnitine C222	0.60498	0.4438								pyridoxamine phosphate	2.2878	0.39466		stachydrine	0.61195		3-phosphoglycerate	0.33854
cis-4-decenoate 101n6	0.40987	0.55023		N-linoleoyltaurine	0.2502		dihomolinoleate 202n6	0.5661		sphingomyelin d181/210, d171/220, d161/230	1.5154	1.5716								oleoyl-linoleoyl-glycerol 181/182 1	0.43022	0.43684								linoleoyl-linolenoyl-glycerol 182/183 2	0.29873	0.39349		behenoyl dihydrosphingomyelin d180/220	0.59481		isovalerylcarnitine C5	0.3121
phenol sulfate	0.51912	0.54255					4-imidazoleacetate	0.54741		S-3-hydroxybutyrylcarnitine	1.8314	1.5586								1-dihomo-linoleoylglycerol 202	0.34009	0.41738								palmitoyl-linolenoyl-glycerol 160/183 2	0.65764	0.38967		1-linoleoyl-GPE 182	0.55041		cystathionine	0.30801
N-acetyl-1-methylhistidine	0.5001	0.54168					beta-muricholate	0.5463		3-hydroxypalmitoylcarnitine	2.2976	1.5426								linoleate 182n6	0.49702	0.40603								delta-tocopherol	0.54493	0.38475		1-oleoyl-GPI 181	0.5178		gamma-glutamylglutamine	0.30697
3-hydroxyindolin-2-one	1.767	0.53288					gamma-glutamylglycine	0.53398		sphingomyelin d182/140, d181/141	3.2132	1.5373								1-linoleoylglycerol 182	0.25944	0.40427								linoleoyl-arachidonoyl-glycerol 182/204 2	2.1838	0.38413		12,13-DiHOME	0.49767		N6,N6,N6-trimethyllysine	0.3036
1-palmitoleoyl-2-linolenoyl-GPC 161/183	0.32581	0.5305					leucylglutamine	0.51533		succinate	1.5244	1.529								dihomo-linoleoylcarnitine C202	0.2959	0.39823								deoxycholate	0.46195	0.37948		1-palmitoyl-GPG 160	0.48177		1-1-enyl-palmitoyl-2-palmitoleoyl-GPC P-160/161	0.29549
tetradecadienoate 142	0.5307	0.52873					ascorbate Vitamin C	0.50771		N-acetylglycine	1.6683	1.5267								hexadecatrienoate 163n3	0.44575	0.38596								1-oleoyl-2-linoleoyl-GPG 181/182	0.3468	0.37231		1-stearoyl-GPG 180	0.35431		14-HDoHE/17-HDoHE	0.29273
1-oleoyl-2-linoleoyl-GPE 181/182	0.51138	0.52846					heme	0.47442		myristoyl dihydrosphingomyelin d180/140	1.524	1.52								linoleoyl-linolenoyl-glycerol 182/183 1	0.30908	0.37649								3-hydroxyoleoylcarnitine	1.6567	0.36886		1-oleoyl-GPG 181	0.34016		palmitoyl-docosahexaenoyl-glycerol 160/226 1	0.29176
1-palmitoleoyl-2-linoleoyl-GPC 161/182	0.39157	0.52752					2-heptadecenoylglycerol 171	0.46081		xanthine	0.57169	0.66219								1-linolenoylglycerol 183	0.46332	0.3724								1-linoleoyl-GPG 182	0.46757	0.36866		1-palmitoyl-GPS 160	0.27996		creatinine	0.28413
1-1-enyl-palmitoyl-2-oleoyl-GPE P-160/181	0.47867	0.52482					5-methylthioadenosine MTA	0.45022		2-arachidonoylglycerol 204	0.5604	0.6621								palmitoyl-linoleoyl-glycerol 160/182 1	0.42747	0.33462								cystine	0.41461	0.36286					glucose 6-phosphate	0.2712
N-linolenoyltaurine	0.46584	0.52468					1-palmitoleoylglycerol 161	0.44364		AMP	0.66349	0.65985								4-vinylphenol sulfate	0.39145	0.32217								1,2-dilinoleoyl-GPE 182/182	0.53115	0.36177					linoleoyl-docosahexaenoyl-glycerol 182/226 2	0.26914
imidazole lactate	0.64963	0.51655					taurohyocholate	0.44137		linolenate 183n3 or 3n6	0.57565	0.65248								linoleoyl-docosahexaenoyl-glycerol 182/226 2	0.31038	0.31091								maltotriose	1.8781	0.34432					1-palmitoyl-2-docosahexaenoyl-GPC 160/226	0.2669
gamma-tocopherol/beta-tocopherol	0.4566	0.51232					glycerol 3-phosphate	0.4403		campesterol	0.53139	0.64001								linolenate 183n3 or 3n6	0.39018	0.3069								taurodeoxycholate	0.46121	0.34381					gamma-glutamylmethionine	0.25838
linoleoyl-docosahexaenoyl-glycerol 182/226 2	0.3659	0.51073					CoA	0.40404		dihomo-linolenoylcarnitine C203n3 or 6	0.57893	0.62685								delta-tocopherol	0.35967	0.29188								1,2-dilinoleoyl-GPC 182/182	0.63271	0.34267					isobutyrylcarnitine C4	0.25783
1-1-enyl-stearoyl-2-linoleoyl-GPE P-180/182	0.31883	0.50109					linoleate 182n6	0.36163		pyruvate	0.53046	0.61656								trimethylamine N-oxide	0.34138	0.29021								nisinate 246n3	1.5006	0.33837					1-1-enyl-palmitoyl-2-palmitoyl-GPC P-160/160	0.24316
linoleoyl-arachidonoyl-glycerol 182/204 2	0.34091	0.48201					2-oleoylglycerol 181	0.35955		4-vinylphenol sulfate	0.47806	0.60444								2-dihomo-linoleoylglycerol 202	0.2941	0.2726								palmitoyl-linoleoyl-glycerol 160/182 1	0.58238	0.33746					1-1-enyl-palmitoyl-2-oleoyl-GPC P-160/181	0.23823
2-linoleoylglycerol 182	0.6604	0.47118					glucosamine-6-phosphate	0.35445		UMP	0.63304	0.59813								linoleoyl-linolenoyl-glycerol 182/183 2	0.17062	0.227								1-oleoyl-GPS 181	0.30545	0.32049					docosadienoylcarnitine C222	0.23459
1,2-dilinoleoyl-GPC 182/182	0.29732	0.46975					UDP-N-acetylglucosamine/galactosamine	0.34426		1-1-enyl-oleoyl-GPE P-181	0.58874	0.5958								campesterol	0.24418	0.22605								linoleate 182n6	0.64584	0.31914					creatine phosphate	0.21671
oleoyl-linoleoyl-glycerol 181/182 2	0.43293	0.46802					1-heptadecenoylglycerol 171	0.29146		12-HETE	0.50898	0.59564								linoleoylcarnitine C182	0.26474	0.21062								homocitrulline	0.58485	0.31744					2-linoleoylglycerol 182	0.20231
palmitoyl-linoleoyl-glycerol 160/182 1	0.46604	0.46732					S-adenosylmethionine SAM	0.28378		2,6-dihydroxybenzoic acid	0.46298	0.59022								10-heptadecenoate 171n7	0.33828	0.20434								1-heptadecenoylglycerol 171	1.8375	0.30627					glutathione, reduced GSH	0.19885
phenylalanylglycine	0.56758	0.46559					1-oleoylglycerol 181	0.15453		N-acetyltaurine	0.65498	0.57294								ascorbate Vitamin C	0.30775	0.18639								linoleoyl-linoleoyl-glycerol 182/182 1	0.2543	0.30266					2,3-dihydroxy-2-methylbutyrate	0.19127
cysteinylglycine	0.59601	0.46517								12-HHTrE	0.54651	0.56421								linoleoyl-linoleoyl-glycerol 182/182 1	0.14919	0.14217								phosphoenolpyruvate PEP	1.7953	0.30028					1-linoleoylglycerol 182	0.1207
maltotetraose	0.45592	0.45548								sphingomyelin d182/242	0.62732	0.56356								linoleoyl-linoleoyl-glycerol 182/182 2	0.1477	0.12305								tauroursodeoxycholate	0.50346	0.27798					mannose 6-phosphate	0.11961
erucoylcarnitine C221	0.61108	0.45353								1-palmitoyl-GPG 160	0.56484	0.55779								linolenoylcarnitine C183	0.14638	0.11768								sucrose	0.18868	0.26978					1-linolenoylglycerol 183	0.11354
nervonoylcarnitine C241	0.58767	0.4483								alpha-tocopherol	0.66197	0.55756																		linoleoyl-arachidonoyl-glycerol 182/204 1	1.561	0.26974					fructose	0.11174
cystine	0.09145	0.44684								3-hydroxystearate	0.51762	0.55498																		ergothioneine	0.45642	0.26583					1-1-enyl-palmitoyl-2-linoleoyl-GPC P-160/182	0.10773
1-ribosyl-imidazoleacetate	0.3989	0.44416								ursodeoxycholate	0.56832	0.53653																		inosine 5'-monophosphate IMP	1.7175	0.26286
1-methyl-5-imidazoleacetate	0.38526	0.43742								2-linoleoylglycerol 182	0.48684	0.53221																		linoleoyl-docosahexaenoyl-glycerol 182/226 1	0.66014	0.2587
phenylalanylalanine	0.4796	0.42932								N-acetylproline	0.44266	0.53058																		erucoylcarnitine C221	6.101	0.25332
orotate	0.31835	0.41924								glycerophosphoinositol	1.6518	0.52861																		linoleoyl-linolenoyl-glycerol 182/183 1	0.18915	0.23881
adenosine 5'-diphosphoribose ADP-ribose	0.46118	0.41121								thromboxane B2	0.5093	0.5222																		oleoylcarnitine C18	2.9528	0.23166
1-1-enyl-stearoyl-2-oleoyl-GPE P-180/181	0.4174	0.40493								1-oleoyl-2-arachidonoyl-GPI 181/204	0.62888	0.50793																		2-docosahexaenoylglycerol 226	2.6679	0.22743
lactosyl-N-nervonoyl-sphingosine d181/241	0.35824	0.39991								dihomo-linoleoylcarnitine C202	0.41339	0.50611																		palmitoleoyl-linoleoyl-glycerol 161/182 1	0.41274	0.22733
1-arachidonylglycerol 204	0.51538	0.39723								fructosyllysine	0.56042	0.5022																		palmitoleoylcarnitine C161	3.165	0.22313
1-palmitoyl-2-linoleoyl-GPG 160/182	0.21606	0.39688								1-linoleoylglycerol 182	0.47914	0.49969																		eicosenoylcarnitine C201	6.9553	0.21357
homocitrulline	0.3464	0.38339								linoleoyl-linolenoyl-glycerol 182/183 1	0.43362	0.49691																		anserine	1.7292	0.21243
uridine 3'-monophosphate 3'-UMP	0.34645	0.38166								phenol sulfate	0.49975	0.49486																		N-oleoyltaurine	0.58792	0.2031
6-beta-hydroxylithocholate	0.45254	0.38106								CMP	0.62004	0.49311																		meadoylcarnitine C203n9	2.285	0.19503
oleoyl-oleoyl-glycerol 181/181 1	0.46961	0.37441								1,5-anhydroglucitol 1,5-AG	0.56876	0.49044																		taurochenodeoxycholate	0.58102	0.19094
1-linoleoyl-2-linolenoyl-GPC 182/183	0.12542	0.34396								linoleate 182n6	0.53523	0.48984																		tauro-beta-muricholate	0.64427	0.18754
5'- GMP	0.50459	0.33977								cis-4-decenoylcarnitine C101	0.63777	0.48077																		dihomo-linolenoylcarnitine C203n3 or 6	3.2958	0.18575
guanosine	0.61717	0.3337								branched-chain, straight-chain, or cyclopropyl 121 fatty acid	0.64932	0.4747																		carnosine	1.8931	0.18331
12,13-DiHOME	0.48253	0.33347								linoleoyl-docosahexaenoyl-glycerol 182/226 1	0.21887	0.44734																		1-oleoyl-2-linoleoyl-GPE 181/182	0.33246	0.18047
glycerol	0.50478	0.3275								1-pentadecanoylglycerol 150	0.45349	0.44486																		myristoleoylcarnitine C141	2.2911	0.17738
linolenate 183n3 or 3n6	0.57244	0.32749								linoleoylcarnitine C182	0.51992	0.4413																		sphingomyelin d182/181	0.49812	0.16733
campesterol	0.22068	0.32021								cholate	1.7194	0.43522																		NAD	1.9633	0.13092
1-1-enyl-palmitoyl-GPE P-160	0.35594	0.31592								N-acetyltryptophan	0.64631	0.43394																		4-vinylphenol sulfate	0.18455	0.1176
oleoyl-linoleoyl-glycerol 181/182 1	0.30526	0.3072								1-palmitoylglycerol 160	0.4825	0.43194																		1-oleoyl-2-docosahexaenoyl-GPE 181/226	0.28619	0.11595
palmitoleoyl-linoleoyl-glycerol 161/182 1	0.3269	0.29866								biliverdin	0.36055	0.42426																		N,N,N-trimethyl-alanylproline betaine TMAP	2.7577	0.11239
1-docosahexaenoylglycerol 226	0.56435	0.29496								5-methylthioribose	0.28563	0.41674																		1-linoleoyl-GPS 182	0.1585	0.11234
3'-dephosphocoenzyme A	0.58823	0.2899								beta-muricholate	0.62611	0.41591																		oleoyl-linoleoyl-glycerol 181/182 2	0.21307	0.10289
1-methylnicotinamide	0.46319	0.28805								phosphocholine	0.58415	0.41568																		linoleoylcarnitine C182	1.9014	0.10136
stearidonate 184n3	0.33818	0.28771								linoleoyl ethanolamide	0.5218	0.41155																		sphingomyelin d181/190, d191/180	0.17627	0.08654
2'-deoxyadenosine 3'-monophosphate	0.43714	0.2818								14-HDoHE/17-HDoHE	0.3672	0.40878																		dihomo-linoleoylcarnitine C202	5.5137	0.08636
1,2-dilinoleoyl-GPE 182/182	0.21461	0.27822								N-acetylglucosaminylasparagine	0.61961	0.40372																		linolenoylcarnitine C183	1.7324	0.08283
tauroursodeoxycholate	0.42059	0.27808								sucrose	0.29198	0.4035																		N6-carboxymethyllysine	1.7167	0.06494
maltopentaose	0.52465	0.2705								guanosine	0.57	0.39659																		hexadecatrienoate 163n3	0.13982	0.05843
1-dihomo-linoleoylglycerol 202	0.44547	0.26293								caffeic acid sulfate	0.26365	0.38044
tauro-beta-muricholate	0.59738	0.25786								N-acetylarginine	0.47335	0.35732
gamma-glutamylcysteine	0.34859	0.2533								1-arachidonylglycerol 204	0.43616	0.35456
hexadecadienoate 162n6	0.45723	0.25078								hexadecadienoate 162n6	0.41098	0.35036
guanosine 2'-monophosphate 2'-GMP	0.22323	0.2328								1-docosahexaenoylglycerol 226	0.45581	0.34698
linoleoyl-linoleoyl-glycerol 182/182 2	0.20619	0.22096								chenodeoxycholate	0.37342	0.34695
eicosenoylcarnitine C201	0.42842	0.20763								N-acetylglucosamine/N-acetylgalactosamine	0.3644	0.33551
linoleoyl-linolenoyl-glycerol 182/183 2	0.11967	0.19602								methyl glucopyranoside alpha beta	0.39746	0.3342
palmitoleoyl-arachidonoyl-glycerol 161/204 2	0.15957	0.19008								linolenoylcarnitine C183	0.4179	0.32506
1-linolenoylglycerol 183	0.53619	0.18302								hypoxanthine	0.66655	0.32503
linoleoyl-docosahexaenoyl-glycerol 182/226 1	0.18164	0.17792								1-1-enyl-palmitoyl-2-linoleoyl-GPE P-160/182	0.41375	0.32342
sphingomyelin d181/250, d190/241, d201/230, d191/240	0.3055	0.15915								gamma-tocopherol/beta-tocopherol	0.42716	0.32202
taurohyodeoxycholic acid	0.1998	0.13653								linoleoyl-linoleoyl-glycerol 182/182 1	0.38908	0.31042
linoleoyl-linolenoyl-glycerol 182/183 1	0.0919	0.1347								erucoylcarnitine C221	0.53913	0.30548
4-vinylphenol sulfate	0.27693	0.12907								1-linoleoyl-GPA 182	0.48691	0.29438
linoleoyl-arachidonoyl-glycerol 182/204 1	0.21016	0.1267								ergothioneine	0.30245	0.27551
N-carbamoylaspartate	0.24414	0.12207								5'- GMP	0.41093	0.27458
gamma-glutamylglutamine	0.04396	0.11636								1-dihomo-linolenylglycerol 203	0.53471	0.27102
sucrose	0.29925	0.1142								cis-4-decenoate 101n6	0.37045	0.26241
dihydroorotate	0.17058	0.09293								docosadienoate 222n6	0.64422	0.25263
trimethylamine N-oxide	0.12436	0.08175								linoleoyl-arachidonoyl-glycerol 182/204 1	0.33583	0.24277
linoleoyl-linoleoyl-glycerol 182/182 1	0.08709	0.07732								trimethylamine N-oxide	0.20113	0.24216
linolenoyl-linolenoyl-glycerol 183/183 2	0.07206	0.07306								alanine	0.41864	0.21504
1-linoleoylglycerol 182	0.14932	0.07006								linoleoyl-linolenoyl-glycerol 182/183 2	0.29328	0.21491
										indoleacrylate	0.17415	0.20487
										sedoheptulose-7-phosphate	0.66616	0.19418
										1-1-enyl-palmitoyl-2-arachidonoyl-GPC P-160/204	0.28678	0.1886
										threonine	0.65678	0.18329
										indolepropionate	0.17304	0.1809
										N-acetylasparagine	0.19217	0.17184
										dodecadienoate 122	0.04896	0.16163
										inosine	0.09596	0.15103
										N2-acetyllysine	0.28584	0.1352
										N6-succinyladenosine	0.51687	0.11226
										N-acetylcarnosine	0.17975	0.09631
										N-acetylglucosamine 6-phosphate	0.32056	0.08986
										3-phenylpropionate hydrocinnamate	0.12216	0.07764
