# Supplementary material for: NQO1 protects obese mice through improvements in glucose and lipid metabolism
Source: NPJ Aging Mech Dis. 2020 Nov 19;6:13. doi: 10.1038/s41514-020-00051-6 (PMC7678866; doi:10.1038/s41514-020-00051-6)
Supplement: Supplementary file 5 — Table S2_lipid species [file 41514_2020_51_MOESM5_ESM.xlsx]

## Sheet: Sheet1
Supplementary Table 2. List of various lipid species differentially impacted by HFD vs. SD in liver, serum, skeletal muscle and visceral adipose tissue of WT littermates and NQO1-Tg (TG) mice.
	HFD/SD comparisons in LIVER											HFD/SD comparisons in SERUM											HFD/SD comparisons in SKELETAL MUSCLE											HFD/SD comparisons in VISCERAL FAT
		Fold change				Fold change			Fold change				Fold change				Fold change			Fold change				Fold change				Fold change			Fold change				Fold change				Fold change			Fold change
Lipid class	Lipid name	WT	TG		Lipid name	WT		Lipid name	TG		Lipid class	Lipid name	WT	TG		Lipid name	WT		Lipid name	TG		Lipid class	Lipid name	WT	TG		Lipid name	WT		Lipid name	TG		Lipid class	Lipid name	WT	TG		Lipid name	WT		Lipid name	TG
NEFA	myristate 140	4.72	2.88		palmitoleate 161n7	1.5633		oleate/vaccenate 181	0.59588		NEFAs	caprate 100	17.4	8.85		nonadecanedioate C19-DC	3.0952					NEFAs	laurate 120	5.4	2.87		2 or 3-decenoate 101n7 or n8	1.608		oleate/vaccenate 181	0.61655		NEFAs	laurate 120	17	3.7		3-methyl-2-oxobutyrate	2.7409		10-heptadecenoate 171n7	0.54683
	dodecanedioate C12	2.51	6.89		2-stearoyl-GPE 180	1.5619		octadecenedioate C181-DC	1.6426			laurate 120	34.43	21.06		hexadecanedioate C16 (palmitic)	2.1387						5-dodecenoate 121n7	3.9	2.4					undecanedioate C11-DC	0.57837			myristoleate 141n5	5	3.8		7-hydroxycholesterol alpha or beta	2.7085		10-nonadecenoate 191n9	0.5317
					2-palmitoyl-GPC 160	1.548		tetradecanedioate C14	1.6291			dodecanedioate C12	17.2	8.41		eicosanedioate C20-DC	1.818						10-heptadecenoate 171n7	0.34	0.2									dodecanedioate C12	2.4	3.93		cholesterol	1.8806		oleate/vaccenate 181	0.5136
	laurate 120	16.8	17.4					10-heptadecenoate 171n7	0.58242			5-dodecenoate 121n7	4.6	2.9		octadecadienedioate C182-DC	1.659						dodecanedioate C12	1.53	2.6									5-dodecenoate 121n7	2.5	4.1		arachidonate 204n6	1.5906		eicosenoate 201n9 or 1n11	0.46598
	caprate 100	2.45	2.97					eicosenoate 201n9 or 1n11	0.57421			dodecadienoate 122	0.05	0.16		stearate 180	1.546																	myristate 140	31.2	44.2
	myristoleate 141n5	2.44	2.12					10-nonadecenoate 191n9	0.57388			myristate 140	1.63	2.63								MAGs	1-myristoylglycerol 140	3.45	2.05		2-oleoylglycerol 181	0.66657
	5-dodecenoate 121n7	2.4	2.31																				1-linoleoylglycerol 182	0.26	0.4								MAGs	2-myristoylglycerol 140	10.7	3.03		2-arachidonoylglycerol 204	3.4819		1-docosahexaenoylglycerol 226	0.41033
	2 or 3-decenoate 101n7 or n8	1.75	1.76								MAGs	1-myristoylglycerol 140	2.66	1.6		1-stearoyl-GPE 180	1.5584		1-heptadecenoylglycerol 171	0.61185			2-linoleoylglycerol 182	0.17	0.51									1-myristoylglycerol 140	2.5	1.6		2-palmitoylglycerol 160	1.6872		2-linoleoylglycerol 182	0.20231
	15-Hydroxyeicosatetraenoic acid ( 15-HETE)	1.54	2.02									1-dihomo-linolenylglycerol 203	0.53	0.27		2-palmitoylglycerol 160	0.45143																	2-palmitoleoylglycerol 161	2.9	0.6		1-palmitoylglycerol 160	1.6803		1-linoleoylglycerol 182	0.1207
	arachidonoylcholine	1.51	1.6									2-myristoylglycerol 140	1.54	2.5								DAGs	diacylglycerol 120/181, 140/161, 160/141 2	10.2	1.7		palmitoyl-myristoyl-glycerol 160/140 2	2.1488		stearoyl-docosahexaenoyl-glycerol 180/226 2	0.63521			2-docosahexaenoylglycerol 226	2.67	0.23					1-linolenoylglycerol 183	0.11354
	tetradecadienoate 142	0.53	0.53																				palmitoleoyl-linoleoyl-glycerol 161/182 1	0.17	0.56		diacylglycerol 120/181, 140/161, 160/141 1	2.0284		stearoyl-linoleoyl-glycerol 180/182 2	0.58585			1-palmitoleoylglycerol 161	2.43	0.44
											DAGs	diacylglycerol 140/181, 160/161 2	7.9	4.8		oleoyl-oleoyl-glycerol 181/181 2	2.457		palmitoyl-linoleoyl-glycerol 160/182 1	0.66101							1-stearoyl-2-oleoyl-GPC 180/181	1.713						2-oleoylglycerol 181	2.3	0.54
MAGs	2-myristoylglycerol 140	4.79	2.52		2-palmitoleoylglycerol 161	1.854		2-arachidonoylglycerol 204	1.613							palmitoyl-arachidonoyl-glycerol 160/204 2	2.1818																	1-oleoylglycerol 181	1.95	0.44
	1-docosahexaenoylglycerol 226	0.56	0.29					2-heptadecenoylglycerol 171	0.46081							oleoyl-arachidonoyl-glycerol 181/204 2	1.7524					PUFAs								1-docosahexaenoylglycerol 226	0.65847			1-arachidonylglycerol 204	1.89	0.58
	1-dihomo-linoleoylglycerol 202	0.45	0.26					1-palmitoleoylglycerol 161	0.44364							stearoyl-arachidonoyl-glycerol 180/204 2	1.6409													10-nonadecenoate 191n9	0.65693			1-heptadecenoylglycerol 171	1.84	0.31
	1-linolenoylglycerol 183	0.54	0.18					2-oleoylglycerol 181	0.35955							diacylglycerol 161/182 2, 160/183 1	1.5726													docosapentaenoate DPA 225n3	0.623			1-dihomo-linolenylglycerol 203	1.6	0.66
	1-linoleoylglycerol 182	0.15	0.07					1-heptadecenoylglycerol 171	0.29146																					eicosapentaenoate EPA 205n3	0.61748
								1-oleoylglycerol 181	0.15453		PUFAs	docosadienoate 222n6	0.64	0.25		13-HODE 9-HODE	1.7509													dihomolinolenate 203n3 or 3n6	0.59071		DAGs	diacylglycerol 120/181, 140/161, 160/141 2	153	92.3		stearoyl-arachidonoyl-glycerol 180/204 1	5.0253		palmitoyl-oleoyl-glycerol 160/181 1	0.61295
	2-linoleoylglycerol 182	0.66	0.47													9,10-DiHOME	1.5632													docosahexaenoate DHA 226n3	0.51094			diacylglycerol 140/181, 160/161 1	4.3	2.96		palmitoyl-arachidonoyl-glycerol 160/204 1	3.973		stearoyl-linoleoyl-glycerol 180/182 2	0.5709
	1-arachidonylglycerol 204	0.52	0.4													dihomolinoleate 202n6	0.6075																	linoleoyl-docosahexaenoyl-glycerol 182/226 1	0.66	0.26		oleoyl-arachidonoyl-glycerol 181/204 1	3.0947		oleoyl-oleoyl-glycerol 181/181 2	0.52936
	1-myristoylglycerol 140	3.8	2.54													docosatrienoate 223n3	0.57323					Hydroxy-FAs	none				none			none				palmitoyl-linolenoyl-glycerol 160/183 2	0.66	0.39		oleoyl-arachidonoyl-glycerol 181/204 2	2.9092		oleoyl-oleoyl-glycerol 181/181 1	0.44847
																																		palmitoyl-linoleoyl-glycerol 160/182 1	0.58	0.34		stearoyl-arachidonoyl-glycerol 180/204 2	1.8184		palmitoyl-linoleoyl-glycerol 160/182 2	0.44756
DAGs	linoleoyl-arachidonoyl-glycerol 182/204 1	0.21	0.13		palmitoyl-linolenoyl-glycerol 160/183 2	0.61828		palmitoyl-myristoyl-glycerol 160/140 2	1.7775		Hydroxy-Fas	3-hydroxyhexanoate	1.6	3		2-hydroxyarachidate	1.6391					Ceramides	ceramide d181/140, d161/160	4.91	2.66		sphingadienine	1.6241		glycosyl ceramide d182/241, d181/242	0.55862			palmitoleoyl-linoleoyl-glycerol 161/182 1	0.41	0.23		palmitoyl-arachidonoyl-glycerol 160/204 2	1.7914		diacylglycerol 161/182 2, 160/183 1	0.43324
	diacylglycerol 140/181, 160/161 2	2.01	2.53		1-stearoyl-2-linoleoyl-GPI 180/182	0.57114		palmitoyl-myristoyl-glycerol 160/140 1	1.7575																									oleoyl-linoleoyl-glycerol 181/182 2	0.21	0.1		palmitoyl-palmitoyl-glycerol 160/160 2	1.6324		linolenoyl-linolenoyl-glycerol 183/183 2	0.39097
	linoleoyl-linolenoyl-glycerol 182/183 2	0.12	0.2		stearoyl-linoleoyl-glycerol 180/182 2	0.33481		oleoyl-oleoyl-glycerol 181/181 2	0.65102		Ceramides	ceramide d181/140, d161/160	3.45	1.66		N-behenoyl-sphingadienine d182/220	1.8333						1-myristoyl-2-arachidonoyl-GPC 140/204	4.1	2.25		1-oleoyl-GPS 181	3.1956		palmitoleoyl ethanolamide	1.6775			linoleoyl-arachidonoyl-glycerol 182/204 2	2.2	0.38		palmitoleoyl-oleoyl-glycerol 161/181 2	1.586		palmitoyl-docosahexaenoyl-glycerol 160/226 1	0.29176
								oleoyl-linolenoyl-glycerol 181/183 2	0.60536							ceramide d181/170, d171/180	1.7515						hexadecasphingosine d161	3.3	5.9		behenoyl sphingomyelin d181/220	2.176		sphingomyelin d181/201, d182/200	1.5515			linoleoyl-arachidonoyl-glycerol 182/204 1	1.6	0.27					linoleoyl-docosahexaenoyl-glycerol 182/226 2	0.26914
	diacylglycerol 120/181, 140/161, 160/141 2	14.3	118.9																				sphingomyelin d181/140, d161/160	1.65	3		palmitoylcholine	1.984		1-linoleoyl-GPE 182	1.5323										1-palmitoyl-2-docosahexaenoyl-GPC 160/226	0.2669
	palmitoyl-oleoyl-glycerol 160/181 1	0.66	0.61									1-myristoyl-2-palmitoyl-GPC 140/160	9.96	6.3		1-stearoyl-2-oleoyl-GPE 180/181	2.3114		1-palmitoyl-2-linoleoyl-GPI 160/182	1.5804							myristoyl dihydrosphingomyelin d180/140	1.7212		1-1-enyl-palmitoyl-2-palmitoyl-GPC P-160/160	0.65604			diacylglycerol 140/181, 160/161 2	10.3	11.3
	diacylglycerol 161/182 2, 160/183 1	0.57	0.6									1-myristoyl-2-arachidonoyl-GPC 140/204	7.05	3.32		1-stearoyl-2-linoleoyl-GPE 180/182	2.1762		1-arachidonoyl-GPA 204	1.5617							1-stearoyl-2-arachidonoyl-GPS 180/204	1.6621		1-1-enyl-palmitoyl-2-oleoyl-GPE P-160/181	0.63148			myristoyl-linoleoyl-glycerol 140/182 2	8.8	11.3
												sphingomyelin d182/140, d181/141	3.21	1.54		N-palmitoyl-sphingosine d181/160	2.1517		1-stearoyl-GPI 180	1.5309							1-stearoyl-2-linoleoyl-GPC 180/182	1.628		1-oleoyl-GPI 181	0.61348
PUFAs	hexadecadienoate 162n6	0.46	0.25		docosatrienoate 223n3	2.1904		eicosapentaenoate EPA 205n3	0.59561			sphingomyelin d171/140, d161/150	2.9	1.62		1-arachidonoyl-GPE 204n6	1.7979		1-1-enyl-stearoyl-2-oleoyl-GPE P-180/181	0.65993							stearoyl ethanolamide	1.5844		1-oleoyl-2-arachidonoyl-GPI 181/204	0.58981		PUFAs	hexadecatrienoate 163n3	0.14/0.06	0.14/0.06		eicosapentaenoate EPA 205n3	1.6248		docosadienoate 222n6	0.53662
	linolenate 183n3 or 3n6	0.57	0.33		docosahexaenoate DHA 226n3	2.0656		dihomolinoleate 202n6	0.5661			1-linoleoyl-GPA 182	0.49	0.29		stearoyl ethanolamide	1.7796		1-1-enyl-palmitoyl-GPC P-160	0.61513		Phospho- Sphingo-					1-palmitoyl-2-dihomo-linolenoyl-GPC 160/203n3 or 6	1.5817		linoleoylcholine	0.58211			linoleate 182n6	0.65/0.32	0.65/0.32		13-HODE 9-HODE	1.5452		hexadecadienoate 162n6	0.46593
	dihomolinolenate 203n3 or 3n6	1.65	0.65		heneicosapentaenoate 215n3	1.62						1-1-enyl-palmitoyl-2-arachidonoyl-GPC P-160/204	0.29	0.19		1-palmitoyl-2-stearoyl-GPC 160/180	1.7101		1-palmitoleoyl-2-linolenoyl-GPC 161/183	0.60467		Glycero-lipids					1-stearoyl-GPC 180	1.5575		1-1-enyl-oleoyl-GPE P-181	0.56202			docosapentaenoate DPA 225n3	1.76/0.62	1.76/0.62		9,10-DiHOME	0.65874		dihomolinolenate 203n3 or 3n6	0.45846
	docosapentaenoate n6 DPA 225n6	3.61	1.8		hexadecenedioate C161-DC	0.55001						linoleoyl-docosahexaenoyl-glycerol 182/226 1	0.22	0.45		N-stearoyl-sphingosine d181/180	1.6835		1-oleoyl-2-docosahexaenoyl-GPE 181/226	0.59967							glycosyl-N-stearoyl-sphingosine d181/180	1.5341		1-1-enyl-palmitoyl-2-oleoyl-GPC P-160/181	0.41339			docosapentaenoate n6 DPA 225n6	1.6/0.64	1.6/0.64		12,13-DiHOME	0.49767		docosahexaenoate DHA 226n3	0.45358
	docosatrienoate 223n6	3.5	1.5		hexadecanedioate C16	0.50049					Phospho- Sphingo-					palmitoyl dihydrosphingomyelin d180/160	1.6795		sphingomyelin d182/181	0.57977							N-palmitoyl-sphingosine d181/160	1.5301						linolenate 183n3 or 3n6	0.26/0.43	0.26/0.43					dihomolinoleate 202n6	0.42261
											Glycero-lipids					stearoyl-arachidonoyl-glycerol 180/204 1	1.6671		1,2-dilinoleoyl-GPC 182/182	0.57047							1-1-enyl-palmitoyl-2-palmitoleoyl-GPC P-160/161	1.5195													14-HDoHE/17-HDoHE	0.29273
Hydroxy-FAs	3-hydroxylaurate	6.46	13.55		2-hydroxyheptanoate	1.5051		3-hydroxyoctanoate	1.743							1-linoleoyl-2-arachidonoyl-GPE 182/204	1.6601		1-linoleoyl-GPG 182	0.55879							N-stearoyl-sphingadienine d182/180	1.5066
	3-hydroxydodecanedioate	3.65	6.1		alpha-hydroxyisocaproate	0.57162		3-hydroxydecanoate	1.7223							sphingomyelin d181/221, d182/220, d161/241	1.6326		1-1-enyl-stearoyl-2-linoleoyl-GPE P-180/182	0.55233							sphingomyelin d182/230, d181/231, d171/241	1.5066					Hydroxy-FAs	none				2-hydroxydecanoate	1.7319		none
	3-hydroxypalmitate	1.76	2.57		16-hydroxypalmitate	0.55127		12-HETE	1.8265							1-stearoyl-2-arachidonoyl-GPC 180/204	1.5761		1-linoleoyl-2-linolenoyl-GPC 182/183	0.51203							1-linoleoyl-2-linolenoyl-GPC 182/183	0.66085
	5-Hydroxyeicosatetraenoic acid ( 5-HETE)	1.96	12.84													1-stearoyl-2-linoleoyl-GPC 180/182	1.5545		1-oleoyl-2-linoleoyl-GPE 181/182	0.47143							1-linolenoyl-GPC 183	0.61092					Ceramides	ceramide d181/140, d161/160	9.8	16.5		ceramide d161/241, d181/221	2.0858
																2-stearoyl-GPE 180	1.5414										1-palmitoyl-GPS 160	0.56333										N-behenoyl-sphingadienine d182/220	1.5923
																1-palmitoyl-2-dihomo-linolenoyl-GPC 160/203n3 or 6	1.5364										1-linoleoyl-GPI 182	0.48268
	3-hydroxyoleate	1.8	2.01													sphingosine	1.5315																	1-myristoyl-2-arachidonoyl-GPC 140/204	12.5	4.1		1-palmitoyl-2-palmitoleoyl-GPC 160/161	2.4842		1-arachidonoyl-GPE 204n6	1.7917
																1-palmitoyl-GPA 160	0.43171					Acyl carnitines												1-myristoyl-2-palmitoyl-GPC 140/160	11.5	2.5		N-stearoyl-sphingosine d181/180	2.2446		2-stearoyl-GPE 180	1.6451
Ceramides	N-stearoyl-sphinganine d180/180				ceramide d182/241, d181/242	0.6526		N-behenoyl-sphingadienine d182/220	1.9104																		behenoylcarnitine C22	1.9426		myristoylcarnitine C14	2.6446			sphingomyelin d181/140, d161/160	1.5	2.8		1-palmitoyl-2-dihomo-linolenoyl-GPC 160/203n3 or 6	1.9426		1-stearoyl-2-arachidonoyl-GPE 180/204	1.5247
	(C18 (dihydro)ceramide)	2	3.66								Acyl carnitines	laurylcarnitine C12	13.5	7.6		2-methylmalonylcarnitine C4-DC	1.5214		oleoylcarnitine C18	0.64222							palmitoylcarnitine C16	0.65085		decanoylcarnitine C10	2.6358			1,2-dilinoleoyl-GPC 182/182	0.63	0.34		oleoylcholine	1.7353		1-stearoyl-2-linoleoyl-GPS 180/182	0.64887
												erucoylcarnitine C221	0.54	0.31					eicosenoylcarnitine C201	0.49766							nonanoylcarnitine C9	0.64082		5-dodecenoylcarnitine C121	2.2333			sphingomyelin d182/181	0.5	0.17		palmitoylcholine	1.7298		1-oleoyl-2-linoleoyl-GPC 181/182	0.64537
	1-myristoyl-2-arachidonoyl-GPC 140/204	3.67	5.6		glycosyl-N-stearoyl-sphingosine d181/180	1.6524		2-palmitoleoyl-GPC 161	2.3092										glutaroylcarnitine C5	0.45138							docosapentaenoylcarnitine C225n3	0.62501		docosapentaenoylcarnitine C225n6	2.0902			1-oleoyl-2-linoleoyl-GPE 181/182	0.33	0.18		1-stearoyl-2-arachidonoyl-GPS 180/204	1.6996		1-linolenoyl-GPC 183	0.59357
	sphingomyelin d180/180, d190/170	2.16	4.24		1-oleoyl-GPE 181	0.66156		myristoyl dihydrosphingomyelin d180/140	2.2525																		meadoylcarnitine C203n9	0.57411		3-hydroxypalmitoylcarnitine	1.9671			1-oleoyl-2-docosahexaenoyl-GPE 181/226	0.29	0.12		1-stearoyl-2-docosahexaenoyl-GPC 180/226	1.664		sphingomyelin d182/231	0.5895
	1-myristoyl-2-palmitoyl-GPC 140/160	5.99	7.9		1,2-dipalmitoyl-GPC 160/160	0.65634		arachidonoyl ethanolamide	2.0036																		eicosenoylcarnitine C201	0.56985		stearoylcarnitine C18	1.7152			sphingomyelin d181/190, d191/180	0.18	0.09		1-palmitoyl-2-arachidonoyl-GPC 160/204n6	1.6212		1-1-enyl-oleoyl-2-oleoyl-GPE P-181/181	0.54315
	N-myristoyl-sphingosine d181/140	4.64	45.06		palmitoyl-linoleoyl-glycerol 160/182 2	0.63263		sphingomyelin d182/210, d162/230	1.9287																		margaroylcarnitine C17	0.54872		myristoleoylcarnitine C141	1.5971		Phospho- Sphingo-	1-1-enyl-palmitoyl-2-oleoyl-GPE P-160/181	0.25	0.4		1-stearoyl-2-arachidonoyl-GPI 180/204	1.5828		sphingomyelin d181/170, d171/180, d191/160	0.53262
	sphingomyelin d181/140, d161/160	2.71	3.48		sphingomyelin d182/231	0.62529		glycerophosphoinositol	1.6267																		docosahexaenoylcarnitine C226	0.508		isobutyrylcarnitine C4	0.59571		Glycero-lipids	1-linoleoyl-2-linolenoyl-GPC 182/183	0.19	0.6		1-1-enyl-palmitoyl-2-arachidonoyl-GPC P-160/204	1.5752		1-palmitoyl-2-docosahexaenoyl-GPE 160/226	0.51484
	stearoylcholine	1.99	2.18		1-palmitoyl-2-linoleoyl-GPI 160/182	0.58087		sphingomyelin d181/210, d171/220, d161/230	1.6172																		palmitoleoylcarnitine C161	0.43908						1-1-enyl-palmitoyl-2-linoleoyl-GPE P-160/182	0.13	0.54		1-1-enyl-stearoyl-2-arachidonoyl-GPE P-180/204	1.5612		1-1-enyl-stearoyl-2-oleoyl-GPE P-180/181	0.51465
	hexadecasphingosine d161	2.22	2.69		1-palmitoyl-2-gamma-linolenoyl-GPC 160/183n6	0.56607		1-stearoyl-GPC 180	1.5771																		oleoylcarnitine C18	0.38784										1-linoleoyl-2-arachidonoyl-GPC 182/204n6	1.5474		1-1-enyl-oleoyl-GPE P-181	0.50391
	1-palmitoyl-2-palmitoleoyl-GPC 160/161	1.71	2.18		1-palmitoyl-GPS 160	0.54741		1-palmitoyl-2-oleoyl-GPE 160/181	1.553																		dihomo-linolenoylcarnitine C203n3 or 6	0.31404										1-stearoyl-2-oleoyl-GPS 180/181	1.5046		1-stearoyl-2-docosahexaenoyl-GPE 180/226	0.49945
	1-stearoyl-2-oleoyl-GPC 180/181	1.57	1.79		1-palmitoyl-2-linoleoyl-GPE 160/182	0.54268		1,2-dipalmitoyl-GPE 160/160	1.5223																		cis-4-decenoylcarnitine C101	0.29237										1-linoleoyl-GPC 182	0.63098		linoleoyl ethanolamide	0.48788
	sphingomyelin d181/250, d190/241, d201/230, d191/240	0.3	0.16		1-1-enyl-palmitoyl-2-palmitoyl-GPC P-160/160	0.53062		1-palmitoyl-2-oleoyl-glycosyl-GPE 160/181	1.5174																													behenoyl dihydrosphingomyelin d180/220	0.59481		1-palmitoleoyl-2-linolenoyl-GPC 161/183	0.3602
Phospho- Sphingo-	1-linoleoyl-2-linolenoyl-GPC 182/183	0.13	0.34		1-palmitoleoyl-GPC 161	0.52564		1-1-enyl-stearoyl-2-arachidonoyl-GPE P-180/204	1.5164																													1-linoleoyl-GPE 182	0.55041		1-1-enyl-palmitoyl-2-palmitoleoyl-GPC P-160/161	0.29549
Glycero-lipids	1-palmitoyl-2-linoleoyl-glycosyl-GPE 160/182	0.35	0.6		1-stearoyl-2-linoleoyl-glycosyl-GPE 180/182	0.50519		1-1-enyl-stearoyl-GPE P-180	0.66127																													1-oleoyl-GPI 181	0.5178		1-1-enyl-palmitoyl-2-palmitoyl-GPC P-160/160	0.24316
	1-palmitoleoyl-2-linolenoyl-GPC 161/183	0.33	0.53		1-linoleoyl-GPE 182	0.37847		1-oleoyl-2-linoleoyl-GPC 181/182	0.64616																													1-palmitoyl-GPG 160	0.48177		1-1-enyl-palmitoyl-2-oleoyl-GPC P-160/181	0.23823
	1-1-enyl-stearoyl-2-linoleoyl-GPE P-180/182	0.32	0.61		1-linoleoyl-GPG 182	0.35999		1-1-enyl-palmitoyl-2-arachidonoyl-GPC P-160/204	0.62543																													1-stearoyl-GPG 180	0.35431		1-1-enyl-palmitoyl-2-linoleoyl-GPC P-160/182	0.10773
	1,2-dilinoleoyl-GPC 182/182	0.3	0.47		1-palmitoyl-GPG 160	0.34566		1-oleoyl-GPI 181	0.56627																													1-oleoyl-GPG 181	0.34016
	1-palmitoyl-2-linoleoyl-GPG 160/182	0.22	0.4		1-linoleoyl-GPC 182	0.32331																																1-palmitoyl-GPS 160	0.27996
	lactosyl-N-behenoyl-sphingosine d181/220	0.58	0.55
	linoleoylcholine	0.58	0.58																														Acyl carnitines	laurylcarnitine C12	35.4	4.13		decanoylcarnitine C10	18.318		3-hydroxyhexanoylcarnitine 2	2.1126
	sphingomyelin d182/242	0.55	0.61																															arachidoylcarnitine C20	7.8	0.5		myristoylcarnitine C14	8.7737		S-3-hydroxybutyrylcarnitine	1.5298
	1-oleoyl-2-linoleoyl-GPE 181/182	0.51	0.53																															eicosenoylcarnitine C201	6.96	0.21		octanoylcarnitine C8	8.2927		succinylcarnitine C4	0.66567
	sphingomyelin d182/241, d181/242	0.51	0.62																															erucoylcarnitine C221	6.1	0.25		stearoylcarnitine C18	5.0147		2-methylbutyrylcarnitine C5	0.54732
	1-palmitoyl-GPI 160	0.44	1.69																															dihomo-linoleoylcarnitine C202	5.5	0.09		hexanoylcarnitine C6	2.7648		nervonoylcarnitine C241	0.39597
																																		5-dodecenoylcarnitine C121	3.8	0.62		3-decenoylcarnitine	2.5598		propionylcarnitine C3	0.38752
Acyl carnitines	eicosenoylcarnitine C201	0.43	0.21		arachidoylcarnitine C20	0.6239		propionylcarnitine C3	1.9842																									pentadecanoylcarnitine C15	3.5	0.56		3-hydroxydecanoylcarnitine	2.2623		isobutyrylcarnitine C4	0.25783
	erucoylcarnitine C221	0.61	0.45		palmitoylcarnitine C16	0.50925		R-3-hydroxybutyrylcarnitine	1.5326																									palmitoylcarnitine C16	3.4	0.54		2-methylmalonylcarnitine C4-DC	1.7342		docosadienoylcarnitine C222	0.23459
	nervonoylcarnitine C241	0.59	0.45					palmitoleoylcarnitine C161	0.59371																									dihomo-linolenoylcarnitine C203n3 or 6	3.3	0.19
	acetylcarnitine C2	0.32	0.61																															palmitoleoylcarnitine C161	2.9	0.6
	stearoylcarnitine C18	0.4	0.63																															arachidonoylcarnitine C204	2.04	0.45
	3-hydroxydecanoylcarnitine	3.67	5.56																															oleoylcarnitine C18	2.95	0.23
																																		margaroylcarnitine C17	2.3	0.49
	myristoylcarnitine C14	1.76	1.61																															myristoleoylcarnitine C141	2.3	0.18
	oleoylcarnitine C18	0.65	0.62																															meadoylcarnitine C203n9	2.3	0.2
	Malonylcarnitine	1.93	1.8																															linoleoylcarnitine C182	1.9	0.1
																																		butyrylcarnitine C4	1.86	0.58
																																		linolenoylcarnitine C183	1.73	0.08
																																		3-hydroxyoleoylcarnitine	1.66	0.37
																																		cis-4-decenoylcarnitine C101	1.64	0.41
																																		glutaroylcarnitine C5	1.5	0.45
																											behenoylcarnitine C22	1.9426
																											palmitoylcarnitine C16	0.65085
																											nonanoylcarnitine C9	0.64082
																											docosapentaenoylcarnitine C225n3	0.62501
																											meadoylcarnitine C203n9	0.57411
																											eicosenoylcarnitine C201	0.56985
																											margaroylcarnitine C17	0.54872
																											docosahexaenoylcarnitine C226	0.508
																											palmitoleoylcarnitine C161	0.43908
																											oleoylcarnitine C18	0.38784
																											dihomo-linolenoylcarnitine C203n3 or 6	0.31404
																											cis-4-decenoylcarnitine C101	0.29237
