# Supplementary material for: NQO1 protects obese mice through improvements in glucose and lipid metabolism
Source: NPJ Aging Mech Dis. 2020 Nov 19;6:13. doi: 10.1038/s41514-020-00051-6 (PMC7678866; doi:10.1038/s41514-020-00051-6)
Supplement: Supplementary file 6 — Table S3_acetylomics [file 41514_2020_51_MOESM6_ESM.xlsx]

## Sheet: Effect of the transgene
Supplementary Table 3a. List of lysine-acetylated proteins impacted by the rat NQO1 transgene in skeletal muscle of mice fed SD and HFD
Shared acetylated proteins						unique (TG-WT)SD
			average fold change			Compound	Accession #	Gene symbol	average FC
Compound	Accession #	Gene symbol	(TG-WT)SD	(TG-WT)HFD		Pyruvate dehydrogenase protein X component, mitochondrial	Q8BKZ9	PDHX	2.3849
Dihydrolipoyllysine-residue acetyltransferase component of PDH complex, mitochondrial	Q8BMF4	DLAT	2.16228	1.73068		AMP deaminase 1	Q3V1D3	AMPD1	1.97628
ATP synthase subunit d, mitochondrial	Q9DCX2	ATP5H	2.07278	2.30499		Long-chain specific acyl-CoA dehydrogenase, mitochondrial	P51174	ACADL	1.96572
Myosin-4	Q5SX39	MYH4	2.01482	1.53789		Polycystic kidney disease protein 1-like 3	Q2EG98	PKD1L3	1.84256
Isocitrate dehydrogenase [NAD] subunit alpha, mitochondrial	Q9D6R2	IDH3A	1.99083	1.7991		Transmembrane channel-like protein 1	Q8R4P5	TMC1	1.78901
Dihydrolipoyl dehydrogenase, mitochondrial	O08749	DLD	1.97859	1.96738		ATP synthase subunit g, mitochondrial	Q9CPQ8	ATP5L	1.75316
Triosephosphate isomerase	P17751	TPI1	1.9358	1.66372		L-lactate dehydrogenase A chain	P06151	LDHA	1.74527
Titin	A2ASS6	TTN	1.837	1.77966		3-ketoacyl-CoA thiolase, mitochondrial	Q8BWT1	ACAA2	1.72067
3,2-trans-enoyl-CoA isomerase, mitochondrial	P42125	ECI1	1.74234	1.58665		Calmodulin-binding transcription activator 1	A2A891	CAMTA1	1.68682
Malate dehydrogenase, mitochondrial	P08249	MDH2	1.72261	1.96382		60 kDa heat shock protein, mitochondrial	P63038	HSPD1	1.66018
Phosphoglycerate kinase 1	P09411|P09041	PGK1	1.71551	2.17693		Carnitine O-acetyltransferase	P47934	CRAT	1.64347
Trifunctional enzyme subunit alpha, mitochondrial	Q8BMS1	HADHA	1.6071	2.01625		Aconitate hydratase, mitochondrial	Q99KI0	ACO2	1.63944
Isocitrate dehydrogenase [NADP], mitochondrial	P54071	IDH2	1.60074	2.02697		Dihydrolipoyllysine-residue succinyltransferase component of 2-oxoglutarate dehydrogenase complex, mitochondrial	Q9D2G2	DLST	1.62211
Myosin-1	Q5SX40|Q5SX39	MYH1	1.54262	2.21578		Voltage-dependent anion-selective channel protein 3	Q60931	VDAC3	1.60069
Electron transfer flavoprotein subunit alpha, mitochondrial	Q99LC5	ETFA	1.52636	2.0968		NADH dehydrogenase [ubiquinone] 1 alpha subcomplex subunit 10, mitochondrial	Q99LC3	NDUFA10	1.57052
Tropomyosin alpha-1 chain	P58771	TPM1	1.49766	1.52803		Gap junction beta-3 protein	P28231	GJB3	1.5612
Aspartate aminotransferase, mitochondrial	P05202	GOT2	-0.14339	1.53122		Alpha-actinin-2	Q9JI91	ACTN2	-1.68676
Beta-enolase	P21550	ENO3	-1.53851	1.6593		Angiotensin-converting enzyme	P09470	ACE	-1.8
Acyl-coenzyme A thioesterase 13	Q9CQR4	ACOT13	-1.63841	1.75843		Glyceraldehyde-3-phosphate dehydrogenase	P16858	GAPDH	-1.86843
ATP synthase subunit alpha, mitochondrial	Q03265	ATP5A1	-1.96	1.60579		Peroxisomal 3,2-trans-enoyl-CoA isomerase	Q9WUR2	ECI2	-2.02716
						unique (TG-WT)HFD
						Compound	Accession #	gene symbol	average FC
						ATP synthase-coupling factor 6, mitochondrial	P97450	ATP5J	2.567
						Cytochrome c oxidase subunit 7A1, mitochondrial	P56392	COX7A1	2.15153
						Succinyl-CoA ligase [GDP-forming] subunit alpha, mitochondrial	Q9WUM5	SUCGL2	2.01149
						Cytochrome b-c1 complex subunit 7	Q9D855	UQCRB	1.98688
						NADH dehydrogenase [ubiquinone] 1 beta subcomplex subunit 9	Q9CQJ8	NDUFB9	1.98449
						ATPase family AAA domain-containing protein 3	Q925I1	ATAD3	1.97264
						Troponin T, fast skeletal muscle	Q9QZ47	TNNT3	1.97106
						Isovaleryl-CoA dehydrogenase, mitochondrial	Q9JHI5	IVD	1.87935
						Delta-1-pyrroline-5-carboxylate dehydrogenase, mitochondrial	Q8CHT0	ALDH4A1	1.87757
						Phosphate carrier protein, mitochondrial	Q8VEM8	SLC25A3	1.87183
						Citrate synthase, mitochondrial	Q9CZU6	CS	1.83189
						Myosin regulatory light chain 2, skeletal muscle isoform	P97457	MYLPF	1.80075
						Creatine kinase M-type	P07310	CKM	1.77895
						NADH-ubiquinone oxidoreductase 75 kDa subunit, mitochondrial	Q91VD9	NDUFS1	1.75453
						Myosin light polypeptide 6	Q60605|P05977|P09542	MYL6	1.75022
						Very long-chain specific acyl-CoA dehydrogenase, mitochondrial	P50544	ACADL	1.74588
						2,4-dienoyl-CoA reductase, mitochondrial	Q9CQ62	DECR1	1.72067
						ATP synthase subunit beta, mitochondrial	P56480	ATP5B	1.7147
						NADH dehydrogenase [ubiquinone] iron-sulfur protein 7, mitochondrial	Q9DC70	NDUFS7	1.70151
						Thioredoxin-dependent peroxide reductase, mitochondrial	P20108	PRDX3	1.66848
						ATP synthase subunit gamma, mitochondrial	Q91VR2	ATP5C1	1.65373
						Peroxiredoxin-5, mitochondrial	P99029	PRDX5	1.65173
						Myoglobin	P04247	MB	1.62295
						Heat shock cognate 71 kDa protein	P63017	HSPA8	1.61574
						NADH dehydrogenase [ubiquinone] 1 alpha subcomplex subunit 5	Q9CPP6	NDUFA5	1.61243
						Succinyl-CoA ligase [ADP-forming] subunit beta, mitochondrial	Q9Z2I9	SUCLA2	1.58656
						ATP synthase subunit O, mitochondrial	Q9DB20	ATP5O	1.58517
						NADH dehydrogenase [ubiquinone] 1 beta subcomplex subunit 4	Q9CQC7	NDUFB4	1.57774
						Myosin-3	P13541|Q5SX39	MYH3	1.57165
						Alpha-1-antitrypsin 1-1	P07758|Q00896|Q00898	SERPINA1	1.54365
						Glutathione S-transferase Mu 6	O35660	GSTM6	1.5214
						Hydroxyacyl-coenzyme A dehydrogenase, mitochondrial	Q61425	HADH	1.51518

## Sheet: effect of diet
Supplementary Table 3b. List of lysine-acetylated proteins impacted by the diet (HFD vs. SD) in skeletal muscle of WT and NQO1-Tg mice
Shared acetylated proteins						unique (HFD-SD)WT
			average fold change			Compound	Accession #	Gene symbol	average FC
Compound	Accession #	Gene symbol	(HFD-SD)WT	(HFD-SD)TG		Alpha-methylacyl-CoA racemase	O09174	AMACR	2.05
2,4-dienoyl-CoA reductase, mitochondrial	Q9CQ62	DECR1	2.64843	3.83496		Acyl-coenzyme A thioesterase 13	Q9CQR4	ACOT13	1.82657
Acyl-coenzyme A thioesterase 2, mitochondrial	Q9QYR9	ACOT2	3.7	3.70753		Serum albumin	P02769	ALB	-1.56869
Medium-chain specific acyl-CoA dehydrogenase, mitochondrial	P45952	ACADM	2.21	3.11566		40S ribosomal protein S3a	P97351	RPS3A	-1.58
Electron transfer flavoprotein-ubiquinone oxidoreductase, mitochondrial	Q921G7	ATFDH	2.0312	2.92197		ATP synthase subunit f, mitochondrial	P56135	ATP5J2	-1.59
Delta(3,5)-Delta(2,4)-dienoyl-CoA isomerase, mitochondrial	O35459	ECH1	1.64	2.89306		Myosin regulatory light chain 2, skeletal muscle isoform	P97457	MYLPF	-1.61
3-ketoacyl-CoA thiolase, mitochondrial	Q8BWT1	ACAA2	2.6054	2.84611		Fructose-bisphosphate aldolase A	P05064	ALDOA	-1.64
Acetyl-CoA acetyltransferase, mitochondrial	Q8QZT1	ACAT1	2.37526	2.83336		Tropomyosin alpha-1 chain	P58771|P21107	TPM1	-1.72
Dehydrogenase/reductase SDR family member 4	Q99LB2	DHRS4	2.0734	2.78714		NADH dehydrogenase [ubiquinone] iron-sulfur protein 7, mitochondrial	Q9DC70	NDUFS7	-2.11
Very long-chain specific acyl-CoA dehydrogenase, mitochondrial	P50544	ACADL	1.79	2.75273		Alpha-actinin-3	O88990	ACTN3	-2.15
Trifunctional enzyme subunit alpha, mitochondrial	Q8BMS1	HADHA	2.13503	2.71831		Myosin-3	P13541	MYH3	-3.03
Acyl-coenzyme A thioesterase 1	O55137|Q9QYR9|Q9QYR7|Q8BWN8|Q6Q2Z6	ACOT1	4.3	2.68632
Long-chain specific acyl-CoA dehydrogenase, mitochondrial	P51174	ACADL	2.11885	2.68142
Electron transfer flavoprotein subunit beta	Q9DCW4	ETFB	1.82939	2.65434		unique (HFD-SD)TG
Carnitine O-palmitoyltransferase 2, mitochondrial	P52825	CPT2	2.43574	2.62632		Compound	Accession #	Gene symbol	average FC
Trifunctional enzyme subunit beta, mitochondrial	Q99JY0	HADHB	2.46105	2.54798		NADH dehydrogenase [ubiquinone] 1 alpha subcomplex subunit 5	Q9CPP6	NDUFA5	2.37873
Hydroxyacyl-coenzyme A dehydrogenase, mitochondrial	Q61425	HADH	1.89018	2.53508		Cytochrome c oxidase subunit 4 isoform 1, mitochondrial	P19783	COX4I1	2.26857
3,2-trans-enoyl-CoA isomerase, mitochondrial	P42125	ECI1	1.99133	2.53428		Thioredoxin-dependent peroxide reductase, mitochondrial	P20108	PRDX3	2.17563
ATP synthase subunit epsilon, mitochondrial	P56382	ATP5E	2.3	2.53221		Fumarylacetoacetate hydrolase domain-containing protein 2A	Q3TC72	FAHDA2	2.10751
60 kDa heat shock protein, mitochondrial	P63038	HSPD1	2.33986	2.52603		ATP synthase protein 8	P03930	MT-ATP8	2.10526
10 kDa heat shock protein, mitochondrial	Q64433	HSPE1	1.79662	2.48275		NADH dehydrogenase [ubiquinone] 1 alpha subcomplex subunit 9, mitochondrial	Q9DC69	NDUFA9	2.09306
ATP synthase subunit gamma, mitochondrial	Q91VR2	ATPC1	1.53	2.47961		Coiled-coil domain-containing protein 90A, mitochondrial	Q9CXD6	MCUR1	2.05778
Carnitine O-acetyltransferase	P47934	CRAT	1.85114	2.43303		Stress-70 protein, mitochondrial	P38647	HSPA9	2.01348
NADH-ubiquinone oxidoreductase 75 kDa subunit, mitochondrial	Q91VD9	NDUFS1	1.7422	2.41822		Isocitrate dehydrogenase [NAD] subunit alpha, mitochondrial	Q9D6R2	IDH3A	1.94785
Putative transferase C1orf69 homolog, mitochondrial	Q8CAK1	Iba57	2.4	2.41111		Succinyl-CoA ligase [ADP-forming] subunit beta, mitochondrial	Q9Z2I9	SUCLA2	1.93231
Cytochrome c oxidase subunit 5B, mitochondrial	P19536	COX5B	1.64392	2.36368		GTP:AMP phosphotransferase, mitochondrial	Q9WTP7	AK3	1.8805
Electron transfer flavoprotein subunit alpha, mitochondrial	Q99LC5	ETFA	1.80562	2.3613		3-hydroxyisobutyryl-CoA hydrolase, mitochondrial	Q8QZS1	HIBCH	1.8789
2-oxoglutarate dehydrogenase, mitochondrial	Q60597	OGDH	1.52	2.33777		Dihydrolipoyl dehydrogenase, mitochondrial	O08749	DLD	1.86124
ATP synthase subunit b, mitochondrial	Q9CQQ7	ATP5PB	1.71579	2.33262		Protein ETHE1, mitochondrial	Q9DCM0	ETHE1	1.84576
ATP synthase-coupling factor 6, mitochondrial	P97450	ATP5J	1.71252	2.32213		Acyl-CoA-binding protein	P31786	DB1	1.84476
Peroxiredoxin-5, mitochondrial	P99029	PRDX5	1.89778	2.31455		NADH dehydrogenase [ubiquinone] 1 beta subcomplex subunit 4	Q9CQC7	NDUFB4	1.84316
Citrate synthase, mitochondrial	Q9CZU6	CS	1.7613	2.31303		Elongation factor Tu, mitochondrial	Q8BFR5	TUFM	1.83512
Coiled-coil domain-containing protein 102A	Q3TMW1	CCDC102A	1.84	2.29097		Cytochrome c, testis-specific	P00015|P62897	CYCS	1.80843
Malate dehydrogenase, mitochondrial	P08249	MDH2	1.86171	2.29067		Dihydrolipoyllysine-residue succinyltransferase component of 2-oxoglutarate dehydrogenase complex, mitochondrial	Q9D2G2	DLST	1.78598
NADH dehydrogenase [ubiquinone] 1 beta subcomplex subunit 3	Q9CQZ6	NDUFB3	1.87962	2.27316		Coiled-coil domain-containing protein 109A	Q3UMR5	MCU	1.78386
Succinyl-CoA ligase [GDP-forming] subunit alpha, mitochondrial	Q9WUM5	SUCLG2	1.68256	2.26228		Pyruvate dehydrogenase E1 component subunit beta, mitochondrial	Q9D051	PDHB	1.74607
Aconitate hydratase, mitochondrial	Q99KI0	ACO2	1.81883	2.25045		Peroxisomal 3,2-trans-enoyl-CoA isomerase	Q9WUR2	ECI2	1.74073
ATP synthase subunit O, mitochondrial	Q9DB20	ATP5O	1.68741	2.24672		Stomatin-like protein 2	Q99JB2	STOML2	1.72565
Aspartate aminotransferase, mitochondrial	P05202	GOT2	1.88061	2.21382		NAD(P)H dehydrogenase [quinone] 1	Q64669	NQO1	1.71499
Isocitrate dehydrogenase [NADP], mitochondrial	P54071	IDH2	1.8607	2.20502		Troponin T, fast skeletal muscle	Q9QZ47	TNNT3	1.70687
ATP synthase subunit beta, mitochondrial	P56480	ATP5B	1.83887	2.20216		Cytochrome c oxidase subunit 7A1, mitochondrial	P56392	COX7A1	1.70467
ATP synthase subunit d, mitochondrial	Q9DCX2	ATP5H	1.79208	2.18867		NADH dehydrogenase [ubiquinone] iron-sulfur protein 6, mitochondrial	P52503	NDUFS6	1.7017
ATP synthase subunit g, mitochondrial	Q9CPQ8	ATP5L	1.62653	2.18765		Delta-1-pyrroline-5-carboxylate dehydrogenase, mitochondrial	Q8CHT0	ALDH4A1	1.70146
NADH dehydrogenase [ubiquinone] 1 beta subcomplex subunit 9	Q9CQJ8	NDUFB9	1.57	2.18698		Acyl carrier protein, mitochondrial	Q9CR21	NDUFAB1	1.64741
Succinate dehydrogenase [ubiquinone] flavoprotein subunit, mitochondrial	Q8K2B3	SDHA	1.6397	2.18635		Cytochrome b-c1 complex subunit 6, mitochondrial	P99028	UQCRH	1.64319
Fatty acid-binding protein, heart	P11404	FABP3	2.16	2.17853		ADP/ATP translocase 2	P51881	SLC25A5	1.63934
Phosphate carrier protein, mitochondrial	Q8VEM8	SLC25A3	1.56	2.08613		Cytochrome c, somatic	P62897	CYCS	1.62288
Cytochrome b-c1 complex subunit 2, mitochondrial	Q9DB77	UQCRC2	1.55479	2.06058		Pyruvate dehydrogenase E1 component subunit alpha, somatic form, mitochondrial	P35486	PDHA1	1.60653
Branched-chain-amino-acid aminotransferase, mitochondrial	O35855	BCAT2	1.59	2.04886		Isovaleryl-CoA dehydrogenase, mitochondrial	Q9JHI5	IVD	1.6
Cytochrome b-c1 complex subunit 7	Q9D855	UQCRB	1.5	2.03401		Alpha-actinin-2	Q9JI91	ACTN2	1.59899
MACRO domain-containing protein 1	Q922B1	MACROD1	1.51	2.01631		Pyruvate dehydrogenase phosphatase regulatory subunit, mitochondrial	Q7TSQ8	PDPR	1.5901
Ubiquinone biosynthesis monooxygenase COQ6	Q8R1S0	COQ6	1.53	1.99423		Zinc-binding alcohol dehydrogenase domain-containing protein 2	Q8BGC4	ZADH2	1.5405
Superoxide dismutase [Mn], mitochondrial	P09671	SOD2	1.66548	1.95275		UPF0465 protein C5orf33 homolog	Q8C5H8	NADK2	1.52275
NADH dehydrogenase [ubiquinone] 1 alpha subcomplex subunit 2	Q9CQ75	NDUFA2	1.74	1.88314		Ubiquinone biosynthesis protein COQ9, mitochondrial	Q8K1Z0	COQ9	1.51192
Fumarate hydratase, mitochondrial	P97807	FH	1.57	1.84721		Beclin-1	O88597	BECN1	1.51066
ADP/ATP translocase 1	P48962	SLC25A4	1.54	1.84023		Eukaryotic translation initiation factor 5A-1	P63242|Q8BGY2	EIF5A	-2.28016
Omega-amidase NIT2	Q9JHW2	NIT2	1.64	1.77078		Nucleoside diphosphate kinase B	Q01768	NME1-NME2	-5.04858
Titin	A2ASS6	TTN	0.659854	1.90497
ATP synthase subunit alpha, mitochondrial	Q03265	ATP5A1	0.268588	1.84197
Myosin-8	P13542|Q5SX39	MYH8	-2.09	-0.0223398
Myosin-1	Q5SX40|P13541|Q5SX39|P13542	MYH1	-1.5073	-0.350864
Myosin-4	Q5SX39	MYH4	-1.84804	-0.672327
Beta-enolase	P21550|P17183	ENO3	-1.86258	-1.57788
Parvalbumin alpha	P32848	PVALB	-2.28883	-1.69479
Sarcoplasmic/endoplasmic reticulum calcium ATPase 1	Q8R429|O55143|Q64518	ATP2A3	-2.08181	-2.19309
Myosin-10	Q61879|O08638|Q6URW6|Q5SX40|P13541|Q5SX39|Q02566|A2AQP0|Q91Z83|P13542|Q8VDD5	MYH10	-2.29	-2.35833
Glycogen phosphorylase, brain form	Q8CI94|Q9ET01|Q9WUB3	PYGB	-1.96827	-2.58495
Aspartate aminotransferase, cytoplasmic	P05201	GOT1	-3.07	-2.61559
Creatine kinase M-type	P07310	CKM	-1.2003	-2.76337
Glutathione S-transferase Mu 6	O35660	GSTM6	-3.25	-2.97105
Pyruvate kinase isozymes M1/M2	P52480	PKM	-6.7688	-6.42264
